# Supplementary material for: Effects of Long-Term CO2 Enrichment on Soil-Atmosphere CH4 Fluxes and the Spatial Micro-Distribution of Methanotrophic Bacteria
Source: PLoS One. 2015 Jul 6;10(7):e0131665. doi: 10.1371/journal.pone.0131665 (PMC4492808; doi:10.1371/journal.pone.0131665)
Supplement: S1 Dataset — A detailed description of the data is contained in the file. (ZIP) [file pone.0131665.s001.zip]

Archive with 1 entries (1 files):
- CH4_fluxes_PLoS_one.csv
