# Supplementary material for: Effects of Long-Term CO2 Enrichment on Soil-Atmosphere CH4 Fluxes and the Spatial Micro-Distribution of Methanotrophic Bacteria
Source: PLoS One. 2015 Jul 6;10(7):e0131665. doi: 10.1371/journal.pone.0131665 (PMC4492808; doi:10.1371/journal.pone.0131665)
Supplement: S1 Dataset — A detailed description of the data is contained in the file. (ZIP) [file pone.0131665.s001.zip › CH4_fluxes_PLoS_one.csv]

# CH4 flux data published in Karbin et al.
#
# Column description:
# year: Year of measurement (2009..2012)
# month: Month of measurement (1..12)
# day: Day of measurement (1..31)
# date: text field	format: "dd-mm-yyyy"	where dd=day	mm=month	and yyyy=year
# CO2: Elevated CO2 treatment (A: ambient CO2	E: elevated CO2)
# ring: FACE-ring (A1..A3	E1..E3)
# CH4: CH4 emission in micromol CH4 per square meter and day
# seCH4: standard error of CH4 emission	calculated based on 1..3 static chambers per ring
# only static chambers with valid data are included (see methods for details)
# nBubbles: number of static chambers per ring showing large	non-linear emissions (0..3)
# these chambers are excluded from the flux calculation (CH4	seCH4). See methods
# for details
year	month	day	date	CO2	ring	CH4	seCH4	nBubbles
2009	10	16	16-10-2009	A	A1	NA	NA	0
2009	10	16	16-10-2009	A	A2	NA	NA	0
2009	10	16	16-10-2009	A	A3	NA	NA	0
2009	10	16	16-10-2009	E	E1	NA	NA	0
2009	10	16	16-10-2009	E	E2	NA	NA	0
2009	10	16	16-10-2009	E	E3	NA	NA	0
2009	10	20	20-10-2009	A	A1	-43.6117783503995	1.63804300793225	0
2009	10	20	20-10-2009	A	A2	-31.0716117729741	4.66806148650835	0
2009	10	20	20-10-2009	A	A3	-39.7704012393447	2.60024664570189	0
2009	10	20	20-10-2009	E	E1	-60.3826417703951	8.73519442311778	0
2009	10	20	20-10-2009	E	E2	-43.735684955846	3.59852096897041	0
2009	10	20	20-10-2009	E	E3	-22.3801129818569	2.0720091222433	0
2009	10	23	23-10-2009	A	A1	NA	NA	0
2009	10	23	23-10-2009	A	A2	NA	NA	0
2009	10	23	23-10-2009	A	A3	NA	NA	0
2009	10	23	23-10-2009	E	E1	NA	NA	0
2009	10	23	23-10-2009	E	E2	NA	NA	0
2009	10	23	23-10-2009	E	E3	NA	NA	0
2009	10	27	27-10-2009	A	A1	-82.6097960328148	5.96049948284841	0
2009	10	27	27-10-2009	A	A2	-29.6571910197252	4.0255237217028	0
2009	10	27	27-10-2009	A	A3	-59.9796450107446	NA	0
2009	10	27	27-10-2009	E	E1	-93.3374557843667	NA	0
2009	10	27	27-10-2009	E	E2	-49.6071780905358	13.5429960591626	0
2009	10	27	27-10-2009	E	E3	-35.3842942811041	NA	0
2009	10	30	30-10-2009	A	A1	NA	NA	0
2009	10	30	30-10-2009	A	A2	NA	NA	0
2009	10	30	30-10-2009	A	A3	NA	NA	0
2009	10	30	30-10-2009	E	E1	NA	NA	0
2009	10	30	30-10-2009	E	E2	NA	NA	0
2009	10	30	30-10-2009	E	E3	NA	NA	0
2009	10	6	06-10-2009	A	A1	-38.5746007839174	8.46133812756855	0
2009	10	6	06-10-2009	A	A2	-29.4323452522394	5.36758003275765	0
2009	10	6	06-10-2009	A	A3	-28.0419304936858	6.5811713844753	0
2009	10	6	06-10-2009	E	E1	-60.6664309667227	5.57087433432805	0
2009	10	6	06-10-2009	E	E2	-62.3602381594073	6.04812494148301	0
2009	10	6	06-10-2009	E	E3	-24.378804187583	3.75112624934324	0
2009	1	1	01-01-2009	A	A1	NA	NA	0
2009	1	1	01-01-2009	A	A2	-20.5748467553475	3.0119840514369	0
2009	1	1	01-01-2009	A	A3	-16.0967255352476	4.91878656085813	0
2009	1	1	01-01-2009	E	E1	-38.2950162778613	NA	0
2009	1	1	01-01-2009	E	E2	NA	NA	0
2009	1	1	01-01-2009	E	E3	-15.1061021321231	6.84799688030409	0
2009	11	11	11-11-2009	A	A1	NA	NA	0
2009	11	11	11-11-2009	A	A2	NA	NA	0
2009	11	11	11-11-2009	A	A3	NA	NA	0
2009	11	11	11-11-2009	E	E1	NA	NA	0
2009	11	11	11-11-2009	E	E2	NA	NA	0
2009	11	11	11-11-2009	E	E3	NA	NA	0
2009	11	14	14-11-2009	A	A1	NA	NA	0
2009	11	14	14-11-2009	A	A2	NA	NA	0
2009	11	14	14-11-2009	A	A3	NA	NA	0
2009	11	14	14-11-2009	E	E1	NA	NA	0
2009	11	14	14-11-2009	E	E2	NA	NA	0
2009	11	14	14-11-2009	E	E3	NA	NA	0
2009	11	21	21-11-2009	A	A1	-30.9280514333009	7.92122023845666	0
2009	11	21	21-11-2009	A	A2	-18.4532399380276	3.7847294454788	0
2009	11	21	21-11-2009	A	A3	-31.1171622111758	6.77800607461225	0
2009	11	21	21-11-2009	E	E1	-29.3560110242423	3.81673072414643	0
2009	11	21	21-11-2009	E	E2	-29.2089383901615	3.4660049587217	0
2009	11	21	21-11-2009	E	E3	-16.7648219129871	NA	0
2009	11	28	28-11-2009	A	A1	NA	NA	0
2009	11	28	28-11-2009	A	A2	NA	NA	0
2009	11	28	28-11-2009	A	A3	NA	NA	0
2009	11	28	28-11-2009	E	E1	-194.772897494198	NA	0
2009	11	28	28-11-2009	E	E2	NA	NA	0
2009	11	28	28-11-2009	E	E3	NA	NA	0
2009	11	5	05-11-2009	A	A1	NA	NA	0
2009	11	5	05-11-2009	A	A2	NA	NA	0
2009	11	5	05-11-2009	A	A3	NA	NA	0
2009	11	5	05-11-2009	E	E1	NA	NA	0
2009	11	5	05-11-2009	E	E2	NA	NA	0
2009	11	5	05-11-2009	E	E3	NA	NA	0
2009	12	13	13-12-2009	A	A1	-18.3341568828405	12.0157097901399	0
2009	12	13	13-12-2009	A	A2	-11.0016929159007	NA	0
2009	12	13	13-12-2009	A	A3	-0.685541658435237	3.27449483764531	0
2009	12	13	13-12-2009	E	E1	-11.621801430577	14.9161273843517	0
2009	12	13	13-12-2009	E	E2	-8.43029119504054	9.78588065422795	0
2009	12	13	13-12-2009	E	E3	-10.713683348532	1.2157972510383	0
2009	12	16	16-12-2009	A	A1	-6.2556814181599	NA	0
2009	12	16	16-12-2009	A	A2	-22.5964695450802	NA	0
2009	12	16	16-12-2009	A	A3	-7.52608160550747	6.47459855219831	0
2009	12	16	16-12-2009	E	E1	NA	NA	0
2009	12	16	16-12-2009	E	E2	-25.4674106147421	NA	0
2009	12	16	16-12-2009	E	E3	-10.2297661176987	1.17285768836746	0
2009	12	19	19-12-2009	A	A1	-14.2681258877692	7.62490493090037	0
2009	12	19	19-12-2009	A	A2	-3.72426763206062	NA	0
2009	12	19	19-12-2009	A	A3	-5.65696531567721	2.95561321270092	0
2009	12	19	19-12-2009	E	E1	-21.0707194590022	NA	0
2009	12	19	19-12-2009	E	E2	NA	NA	0
2009	12	19	19-12-2009	E	E3	-7.69951349094018	5.4311571881005	0
2009	12	2	02-12-2009	A	A1	-24.4964065724267	6.4005360018802	0
2009	12	2	02-12-2009	A	A2	-21.6678369552984	1.39945931598204	0
2009	12	2	02-12-2009	A	A3	-16.8311906283724	2.37446456221682	0
2009	12	2	02-12-2009	E	E1	-25.9409612320818	NA	0
2009	12	2	02-12-2009	E	E2	-24.3421151149982	5.1223327752161	0
2009	12	2	02-12-2009	E	E3	-14.7217748586129	0.947680132151146	0
2009	12	23	23-12-2009	A	A1	-1.37409321370695	NA	0
2009	12	23	23-12-2009	A	A2	-2.82505736249424	1.45527291155346	0
2009	12	23	23-12-2009	A	A3	-3.84102818877852	1.9534649470889	0
2009	12	23	23-12-2009	E	E1	-5.75301727642433	NA	0
2009	12	23	23-12-2009	E	E2	-14.720666987534	0.41035094579725	0
2009	12	23	23-12-2009	E	E3	-3.1035945382844	2.55724446152601	0
2009	12	27	27-12-2009	A	A1	-4.52465517753354	NA	0
2009	12	27	27-12-2009	A	A2	-6.19809225001948	3.88179644848006	0
2009	12	27	27-12-2009	A	A3	-6.1966205567233	2.36560277665797	0
2009	12	27	27-12-2009	E	E1	-13.5952088138817	NA	0
2009	12	27	27-12-2009	E	E2	-13.4653843005535	NA	0
2009	12	27	27-12-2009	E	E3	-4.92770219592404	1.5098316268579	0
2009	12	5	05-12-2009	A	A1	-26.8645139040436	6.23856563852792	0
2009	12	5	05-12-2009	A	A2	-17.8723562108907	1.1292718376761	0
2009	12	5	05-12-2009	A	A3	-15.5119077791846	4.13924728457784	0
2009	12	5	05-12-2009	E	E1	-27.5507912088181	1.59629393809077	0
2009	12	5	05-12-2009	E	E2	-25.7675476937165	1.78731257877567	0
2009	12	5	05-12-2009	E	E3	-13.7126015506519	1.74374458687444	0
2009	12	9	09-12-2009	A	A1	-21.3512308020208	5.08274850240964	0
2009	12	9	09-12-2009	A	A2	-13.2179543090951	0.936914274786404	0
2009	12	9	09-12-2009	A	A3	-11.923556484103	2.37404844111444	0
2009	12	9	09-12-2009	E	E1	-18.9238291235272	2.85710957217665	0
2009	12	9	09-12-2009	E	E2	-27.2780966681094	NA	0
2009	12	9	09-12-2009	E	E3	-11.0849943961854	0.558129829637929	0
2009	1	5	05-01-2009	A	A1	-17.8990127171188	9.48406322906141	0
2009	1	5	05-01-2009	A	A2	NA	NA	0
2009	1	5	05-01-2009	A	A3	-10.5470266364055	NA	0
2009	1	5	05-01-2009	E	E1	-14.9814227739577	9.25670223684443	0
2009	1	5	05-01-2009	E	E2	-24.8285157798334	NA	0
2009	1	5	05-01-2009	E	E3	NA	NA	0
2009	2	11	11-02-2009	A	A1	-5.19612382693993	0.99728417571246	0
2009	2	11	11-02-2009	A	A2	-4.08154605692865	NA	0
2009	2	11	11-02-2009	A	A3	NA	NA	0
2009	2	11	11-02-2009	E	E1	-17.9909537808403	NA	0
2009	2	11	11-02-2009	E	E2	-1.38985323223616	NA	0
2009	2	11	11-02-2009	E	E3	NA	NA	0
2009	2	16	16-02-2009	A	A1	-5.65736223559448	4.59197684337002	0
2009	2	16	16-02-2009	A	A2	-8.22337477524354	9.98286436364406	0
2009	2	16	16-02-2009	A	A3	-4.61659259265772	0.115026875139467	0
2009	2	16	16-02-2009	E	E1	-9.9355601673016	2.27691340279614	0
2009	2	16	16-02-2009	E	E2	-6.74383745760224	NA	0
2009	2	16	16-02-2009	E	E3	-3.16883625636653	4.7330436643932	0
2009	2	20	20-02-2009	A	A1	-10.1143937522895	0.858000168363249	0
2009	2	20	20-02-2009	A	A2	-0.582022935074959	1.0792202244803	0
2009	2	20	20-02-2009	A	A3	-4.44017804295679	2.48330122480577	0
2009	2	20	20-02-2009	E	E1	-14.8308118951714	5.77387859891989	0
2009	2	20	20-02-2009	E	E2	-13.4865976988545	7.03710198907324	0
2009	2	20	20-02-2009	E	E3	-6.79106103180984	0.391395452236573	0
2009	2	23	23-02-2009	A	A1	-12.3633554886828	2.6523882509891	0
2009	2	23	23-02-2009	A	A2	-3.98820775292295	0.55640223120186	0
2009	2	23	23-02-2009	A	A3	-9.53994896356789	3.42496946486736	0
2009	2	23	23-02-2009	E	E1	-16.0326490275942	1.0113872713862	0
2009	2	23	23-02-2009	E	E2	-15.2057051718727	7.55249737408219	0
2009	2	23	23-02-2009	E	E3	-5.60063333769766	4.13066338456353	0
2009	2	26	26-02-2009	A	A1	-13.1374291199822	0.92689200303415	0
2009	2	26	26-02-2009	A	A2	-10.5371546600505	2.82312748248812	0
2009	2	26	26-02-2009	A	A3	-13.0222011506819	0.608930713141422	0
2009	2	26	26-02-2009	E	E1	NA	NA	0
2009	2	26	26-02-2009	E	E2	-16.6845322294464	9.08233441154918	0
2009	2	26	26-02-2009	E	E3	-9.37149138257292	2.58219557533514	0
2009	2	5	05-02-2009	A	A1	NA	NA	2
2009	2	5	05-02-2009	A	A2	-2.12715113953455	4.12821296349119	1
2009	2	5	05-02-2009	A	A3	-0.746308615516826	1.31741080634763	0
2009	2	5	05-02-2009	E	E1	NA	NA	1
2009	2	5	05-02-2009	E	E2	NA	NA	1
2009	2	5	05-02-2009	E	E3	-1.36467588285237	2.53214962505791	0
2009	3	12	12-03-2009	A	A1	-13.5679004567421	NA	0
2009	3	12	12-03-2009	A	A2	-14.4936539270174	1.68034138951805	0
2009	3	12	12-03-2009	A	A3	-15.8455405921376	1.75446747085556	0
2009	3	12	12-03-2009	E	E1	-20.6068368614041	3.63782727730704	0
2009	3	12	12-03-2009	E	E2	-37.7664429665979	NA	0
2009	3	12	12-03-2009	E	E3	-15.9852898609969	0.640391879083327	0
2009	3	16	16-03-2009	A	A1	-24.7178079903129	6.838729954903	0
2009	3	16	16-03-2009	A	A2	-19.1182512811301	NA	0
2009	3	16	16-03-2009	A	A3	-23.4647587912182	3.0343495284742	0
2009	3	16	16-03-2009	E	E1	-25.2413746990869	2.34915057593524	0
2009	3	16	16-03-2009	E	E2	-29.910585899061	9.2871647397487	0
2009	3	16	16-03-2009	E	E3	-17.9154074939626	1.51482230942845	0
2009	3	19	19-03-2009	A	A1	-46.6021037507777	NA	0
2009	3	19	19-03-2009	A	A2	-24.2624844506933	2.79565731287285	0
2009	3	19	19-03-2009	A	A3	-27.7511641999373	7.23801814485285	0
2009	3	19	19-03-2009	E	E1	-60.1668704880647	17.6105596457633	0
2009	3	19	19-03-2009	E	E2	NA	NA	0
2009	3	19	19-03-2009	E	E3	-34.3121836889118	4.22356970025173	0
2009	3	23	23-03-2009	A	A1	-30.567807602633	5.38922524650281	0
2009	3	23	23-03-2009	A	A2	-26.3468184378346	3.41000806384007	0
2009	3	23	23-03-2009	A	A3	-27.083411236177	3.3373237808106	0
2009	3	23	23-03-2009	E	E1	-50.2838277148209	NA	0
2009	3	23	23-03-2009	E	E2	-41.8523690422442	0.9654424769051	0
2009	3	23	23-03-2009	E	E3	-24.6260401466005	1.90983546432855	0
2009	3	26	26-03-2009	A	A1	-21.5028258018207	NA	0
2009	3	26	26-03-2009	A	A2	-21.7694443586401	0.76051994804275	0
2009	3	26	26-03-2009	A	A3	-26.7094535045226	3.10815118085804	0
2009	3	26	26-03-2009	E	E1	-32.0486526444052	2.36218419576909	0
2009	3	26	26-03-2009	E	E2	-47.0207811849193	NA	0
2009	3	26	26-03-2009	E	E3	-19.0414291832552	2.18709098836774	0
2009	3	30	30-03-2009	A	A1	-22.9011576487287	7.1655500991713	0
2009	3	30	30-03-2009	A	A2	-17.3047840023423	3.3752974671619	0
2009	3	30	30-03-2009	A	A3	-20.5930283627855	3.62047735937513	0
2009	3	30	30-03-2009	E	E1	-25.1531547524418	2.96377392725665	0
2009	3	30	30-03-2009	E	E2	-31.4280806758546	5.114546477007	0
2009	3	30	30-03-2009	E	E3	-18.0379953609644	1.42646485765405	0
2009	3	3	03-03-2009	A	A1	-30.2057128811945	3.2656238134824	0
2009	3	3	03-03-2009	A	A2	-38.3303154338709	2.3782725893762	0
2009	3	3	03-03-2009	A	A3	-33.5541747944437	5.44148244244067	0
2009	3	3	03-03-2009	E	E1	-32.1844857448111	8.54195434754065	0
2009	3	3	03-03-2009	E	E2	-40.8720226333795	16.2820884840764	0
2009	3	3	03-03-2009	E	E3	-21.6754986899536	1.30972713161568	0
2009	3	6	06-03-2009	A	A1	-28.6578676574739	5.80827723005456	0
2009	3	6	06-03-2009	A	A2	-8.22979648078394	NA	0
2009	3	6	06-03-2009	A	A3	-11.8633520780158	1.31977038773468	0
2009	3	6	06-03-2009	E	E1	-21.4934873791819	5.17046271629565	0
2009	3	6	06-03-2009	E	E2	-29.4922610755131	12.3591425741059	0
2009	3	6	06-03-2009	E	E3	-11.6502537080486	4.50198081550585	0
2009	3	9	09-03-2009	A	A1	NA	NA	0
2009	3	9	09-03-2009	A	A2	-9.36771351047154	NA	0
2009	3	9	09-03-2009	A	A3	-17.6302082304364	1.95049265800325	0
2009	3	9	09-03-2009	E	E1	-26.7052110244496	6.97504768338445	0
2009	3	9	09-03-2009	E	E2	-25.0271198122092	6.33825387303779	0
2009	3	9	09-03-2009	E	E3	-16.3528153738546	2.854848084021	0
2009	4	14	14-04-2009	A	A1	-62.3919830762942	NA	0
2009	4	14	14-04-2009	A	A2	NA	NA	0
2009	4	14	14-04-2009	A	A3	NA	NA	0
2009	4	14	14-04-2009	E	E1	NA	NA	0
2009	4	14	14-04-2009	E	E2	NA	NA	0
2009	4	14	14-04-2009	E	E3	NA	NA	0
2009	4	17	17-04-2009	A	A1	-44.3284689543972	5.1744167012457	0
2009	4	17	17-04-2009	A	A2	-24.5184965704539	NA	0
2009	4	17	17-04-2009	A	A3	-34.0888683728756	1.53032907911212	0
2009	4	17	17-04-2009	E	E1	-30.3170423667094	3.93752855218212	0
2009	4	17	17-04-2009	E	E2	-42.6252984470291	12.4769070717346	0
2009	4	17	17-04-2009	E	E3	-21.0684133544875	7.5186426256666	0
2009	4	18	18-04-2009	A	A1	-36.5582717485632	NA	0
2009	4	18	18-04-2009	A	A2	NA	NA	0
2009	4	18	18-04-2009	A	A3	-21.38604987162	1.40135797183118	0
2009	4	18	18-04-2009	E	E1	-22.6548767890518	3.74250102531199	0
2009	4	18	18-04-2009	E	E2	-26.7224022824743	6.73656398890436	0
2009	4	18	18-04-2009	E	E3	-14.1782719724178	3.97148575553028	0
2009	4	2	02-04-2009	A	A1	-34.3111797233457	6.93547483007514	0
2009	4	2	02-04-2009	A	A2	-20.9426756863335	2.67034844714033	0
2009	4	2	02-04-2009	A	A3	NA	NA	0
2009	4	2	02-04-2009	E	E1	NA	NA	0
2009	4	2	02-04-2009	E	E2	-34.7359088761073	7.90487785661849	0
2009	4	2	02-04-2009	E	E3	-21.0847114890333	NA	0
2009	4	21	21-04-2009	A	A1	-39.1326370234596	6.65596093504178	0
2009	4	21	21-04-2009	A	A2	-29.8297901404634	1.50296847678928	0
2009	4	21	21-04-2009	A	A3	-30.8590166547144	2.28765163503653	0
2009	4	21	21-04-2009	E	E1	-34.1268675292821	6.60413625641038	0
2009	4	21	21-04-2009	E	E2	-41.0993623365629	9.23225062904856	0
2009	4	21	21-04-2009	E	E3	-26.8782205172307	2.51809625068599	0
2009	4	23	23-04-2009	A	A1	-44.8758908917631	10.0028881709673	0
2009	4	23	23-04-2009	A	A2	-29.1666662886057	2.64419717251168	0
2009	4	23	23-04-2009	A	A3	-33.1197098715423	2.44649064431596	0
2009	4	23	23-04-2009	E	E1	-36.314008183748	3.6593398396615	0
2009	4	23	23-04-2009	E	E2	-43.0253245886995	11.3453763824518	0
2009	4	23	23-04-2009	E	E3	-22.8803467920224	2.5555239901412	0
2009	4	28	28-04-2009	A	A1	-53.813631851336	4.59476862845914	0
2009	4	28	28-04-2009	A	A2	-21.1428249599998	2.7147850709497	0
2009	4	28	28-04-2009	A	A3	-37.2868035687917	7.77507502589445	0
2009	4	28	28-04-2009	E	E1	-37.9873104390257	1.47221949020398	0
2009	4	28	28-04-2009	E	E2	-33.1233935117904	5.05466417003605	0
2009	4	28	28-04-2009	E	E3	-18.9720549189015	5.28731296359394	0
2009	4	30	30-04-2009	A	A1	-40.4714044119118	6.21902218624962	0
2009	4	30	30-04-2009	A	A2	-21.74063823148	3.82200384391621	0
2009	4	30	30-04-2009	A	A3	-25.3974441399125	3.17847288968683	0
2009	4	30	30-04-2009	E	E1	-43.6051648679324	1.2779184299538	0
2009	4	30	30-04-2009	E	E2	-28.4584088940402	8.93838981762455	0
2009	4	30	30-04-2009	E	E3	-27.2954076779411	5.63562655794711	0
2009	4	7	07-04-2009	A	A1	-49.7434882946267	9.26871336664942	0
2009	4	7	07-04-2009	A	A2	-28.0173427533722	1.94565195142325	0
2009	4	7	07-04-2009	A	A3	-37.0545359403508	2.68343202903037	0
2009	4	7	07-04-2009	E	E1	-34.9565440114362	7.4861306402513	0
2009	4	7	07-04-2009	E	E2	-39.4003222702335	8.80222720443002	0
2009	4	7	07-04-2009	E	E3	-28.2599369016231	2.16139514305622	0
2009	4	9	09-04-2009	A	A1	-57.9515425452738	10.1702499608509	0
2009	4	9	09-04-2009	A	A2	-28.6848862660711	4.6592739906651	0
2009	4	9	09-04-2009	A	A3	-31.7703689111562	7.14187871871665	0
2009	4	9	09-04-2009	E	E1	-42.2087452997593	1.74737098355631	0
2009	4	9	09-04-2009	E	E2	-43.5242696286926	7.97404838851028	0
2009	4	9	09-04-2009	E	E3	-36.9110469610451	NA	0
2009	5	11	11-05-2009	A	A1	-12.1813532279391	3.38681951556855	0
2009	5	11	11-05-2009	A	A2	-2.52156473479683	1.73048788927773	0
2009	5	11	11-05-2009	A	A3	1.18568843752141	0.031637094317105	0
2009	5	11	11-05-2009	E	E1	-11.7208335167522	2.91209096441857	0
2009	5	11	11-05-2009	E	E2	1.85134045712427	4.44037663927698	0
2009	5	11	11-05-2009	E	E3	-1.50205902162168	0.887345182718732	0
2009	5	14	14-05-2009	A	A1	-12.4606544236571	NA	0
2009	5	14	14-05-2009	A	A2	-6.21908863666205	5.13562471156695	0
2009	5	14	14-05-2009	A	A3	NA	NA	0
2009	5	14	14-05-2009	E	E1	NA	NA	0
2009	5	14	14-05-2009	E	E2	NA	NA	0
2009	5	14	14-05-2009	E	E3	-18.3955370233593	11.7508489880759	0
2009	5	22	22-05-2009	A	A1	-54.414748344881	8.35039383198729	0
2009	5	22	22-05-2009	A	A2	-20.524953011016	5.52648111770301	0
2009	5	22	22-05-2009	A	A3	NA	NA	0
2009	5	22	22-05-2009	E	E1	-32.2824807892796	1.43691115592475	0
2009	5	22	22-05-2009	E	E2	-14.5105454193696	3.7677639661482	0
2009	5	22	22-05-2009	E	E3	-20.262459857252	2.17743605108534	0
2009	5	26	26-05-2009	A	A1	-51.6557267238624	2.75740788806388	0
2009	5	26	26-05-2009	A	A2	-23.9831937333421	5.48054984616428	0
2009	5	26	26-05-2009	A	A3	-20.7705635001224	3.23110933426483	0
2009	5	26	26-05-2009	E	E1	-40.4448990163561	0.576899809018068	0
2009	5	26	26-05-2009	E	E2	-32.3094699711966	7.53820541276202	0
2009	5	26	26-05-2009	E	E3	-21.6142205074092	6.45365117261698	0
2009	5	29	29-05-2009	A	A1	-53.878808069036	6.79901547273223	0
2009	5	29	29-05-2009	A	A2	-19.0537520198575	6.20343009888393	0
2009	5	29	29-05-2009	A	A3	-24.7950864652632	2.40266490415174	0
2009	5	29	29-05-2009	E	E1	-38.4097645344277	4.02675990252691	0
2009	5	29	29-05-2009	E	E2	-33.0205025430892	0.473316710011151	0
2009	5	29	29-05-2009	E	E3	-17.9273380648889	2.88784595729015	0
2009	5	5	05-05-2009	A	A1	-40.7559234842381	6.55306388562678	0
2009	5	5	05-05-2009	A	A2	-24.4099268713406	3.21297902061287	0
2009	5	5	05-05-2009	A	A3	-24.4149448381907	3.05537160237505	0
2009	5	5	05-05-2009	E	E1	-36.6483680052065	4.98628844765785	0
2009	5	5	05-05-2009	E	E2	-31.621119992318	6.87408122813127	0
2009	5	5	05-05-2009	E	E3	-22.0171198077175	4.00889542648891	0
2009	5	7	07-05-2009	A	A1	-50.1601574880362	15.9859738774002	0
2009	5	7	07-05-2009	A	A2	-26.2405396530706	4.73453510036235	0
2009	5	7	07-05-2009	A	A3	NA	NA	1
2009	5	7	07-05-2009	E	E1	-34.7301271422755	6.41571069744468	0
2009	5	7	07-05-2009	E	E2	-40.8446900654997	10.1899339140296	0
2009	5	7	07-05-2009	E	E3	-13.5786315237105	NA	0
2009	6	16	16-06-2009	A	A1	NA	NA	0
2009	6	16	16-06-2009	A	A2	-38.4990661709985	6.9472434024138	0
2009	6	16	16-06-2009	A	A3	-57.8206729406021	NA	0
2009	6	16	16-06-2009	E	E1	NA	NA	0
2009	6	16	16-06-2009	E	E2	-56.5915198391467	NA	0
2009	6	16	16-06-2009	E	E3	-31.8863564546734	1.739513835724	0
2009	6	2	02-06-2009	A	A1	-61.9275786330662	NA	0
2009	6	2	02-06-2009	A	A2	-25.6161451138337	3.19607534201706	0
2009	6	2	02-06-2009	A	A3	-15.7534269020029	NA	0
2009	6	2	02-06-2009	E	E1	-53.5217083236054	8.78864988590614	0
2009	6	2	02-06-2009	E	E2	-43.541235078628	NA	0
2009	6	2	02-06-2009	E	E3	-15.1622407409557	2.42779363689754	0
2009	6	23	23-06-2009	A	A1	-39.1713607848866	3.408106138669	0
2009	6	23	23-06-2009	A	A2	-30.4909869593468	6.01444276045349	0
2009	6	23	23-06-2009	A	A3	-20.0376573692796	1.24490074770349	0
2009	6	23	23-06-2009	E	E1	-43.4386933067383	4.0106643967826	0
2009	6	23	23-06-2009	E	E2	-12.8778593318239	NA	0
2009	6	23	23-06-2009	E	E3	-22.7189939842229	1.88944270196024	0
2009	6	26	26-06-2009	A	A1	-54.5609888822049	7.16095120767473	0
2009	6	26	26-06-2009	A	A2	-29.1885929337451	3.40082771190105	0
2009	6	26	26-06-2009	A	A3	-20.9903552032389	10.4172387002966	0
2009	6	26	26-06-2009	E	E1	-51.36212783017	8.62550980589692	0
2009	6	26	26-06-2009	E	E2	-45.2098683809481	12.4908321794821	0
2009	6	26	26-06-2009	E	E3	-38.2143750375657	9.05865390994087	0
2009	6	30	30-06-2009	A	A1	-59.8803130274173	4.5960182205394	0
2009	6	30	30-06-2009	A	A2	-39.9497170952717	2.35405441367341	0
2009	6	30	30-06-2009	A	A3	-27.7160945284503	2.10244522901595	1
2009	6	30	30-06-2009	E	E1	-42.0472107595608	10.4156816873475	0
2009	6	30	30-06-2009	E	E2	-55.83013937529	NA	0
2009	6	30	30-06-2009	E	E3	-29.9516811004172	6.20212696222519	0
2009	7	16	16-07-2009	A	A1	-68.4997348308885	9.26415881574814	0
2009	7	16	16-07-2009	A	A2	-32.0030468306639	24.4691172286567	0
2009	7	16	16-07-2009	A	A3	-32.2792710874325	7.5728262272859	1
2009	7	16	16-07-2009	E	E1	-40.7252899809449	39.7777881091348	0
2009	7	16	16-07-2009	E	E2	-51.6595212149379	6.70132376238086	0
2009	7	16	16-07-2009	E	E3	-30.7873684913442	4.73284787107555	0
2009	7	20	20-07-2009	A	A1	-73.5395916659106	3.50906797056895	0
2009	7	20	20-07-2009	A	A2	-31.4030005716535	20.263218222113	0
2009	7	20	20-07-2009	A	A3	-24.8134090382184	7.5360125648219	1
2009	7	20	20-07-2009	E	E1	-34.2123870032616	17.5642466738454	0
2009	7	20	20-07-2009	E	E2	-52.9607724117365	9.05720182242464	0
2009	7	20	20-07-2009	E	E3	-35.4996369208492	6.18323906211671	0
2009	7	24	24-07-2009	A	A1	-43.5982688273217	6.66486036172439	0
2009	7	24	24-07-2009	A	A2	-37.2969029221285	2.9322653857508	1
2009	7	24	24-07-2009	A	A3	-2.43928549859695	15.6046028300434	1
2009	7	24	24-07-2009	E	E1	-8.89091225614475	54.6920242334979	0
2009	7	24	24-07-2009	E	E2	-48.8562338739521	6.75306761039271	0
2009	7	24	24-07-2009	E	E3	-28.4134006734455	6.1497713054828	0
2009	7	7	07-07-2009	A	A1	-74.2897358137005	12.461969379973	0
2009	7	7	07-07-2009	A	A2	-35.784213748829	3.28178292197238	0
2009	7	7	07-07-2009	A	A3	-28.6157166816659	3.7663711815457	0
2009	7	7	07-07-2009	E	E1	-67.9612856289141	12.6100237086281	0
2009	7	7	07-07-2009	E	E2	-53.7281851258851	12.2037332226806	0
2009	7	7	07-07-2009	E	E3	-25.9174122574325	1.42710179170762	0
2009	8	1	01-08-2009	A	A1	NA	NA	0
2009	8	1	01-08-2009	A	A2	NA	NA	0
2009	8	1	01-08-2009	A	A3	NA	NA	0
2009	8	1	01-08-2009	E	E1	NA	NA	0
2009	8	1	01-08-2009	E	E2	NA	NA	0
2009	8	1	01-08-2009	E	E3	NA	NA	0
2009	8	11	11-08-2009	A	A1	NA	NA	0
2009	8	11	11-08-2009	A	A2	NA	NA	0
2009	8	11	11-08-2009	A	A3	-288.841445330366	NA	1
2009	8	11	11-08-2009	E	E1	NA	NA	0
2009	8	11	11-08-2009	E	E2	-74.3025112961389	NA	0
2009	8	11	11-08-2009	E	E3	NA	NA	0
2009	8	21	21-08-2009	A	A1	-39.2567784915084	1.49638820861645	0
2009	8	21	21-08-2009	A	A2	-41.3943417027575	3.77225286843274	0
2009	8	21	21-08-2009	A	A3	-34.1368599859016	3.61672025945154	0
2009	8	21	21-08-2009	E	E1	-64.7832872284344	8.199916887077	0
2009	8	21	21-08-2009	E	E2	-75.3707136038408	NA	0
2009	8	21	21-08-2009	E	E3	-34.5095235326222	4.9281773068918	0
2009	8	24	24-08-2009	A	A1	-74.8747622596023	8.9237208581632	0
2009	8	24	24-08-2009	A	A2	-52.1055939454467	13.7104823120408	0
2009	8	24	24-08-2009	A	A3	-31.5403271118571	NA	0
2009	8	24	24-08-2009	E	E1	-45.3921317094593	3.77813932304475	0
2009	8	24	24-08-2009	E	E2	-48.0583781373796	4.30493992064185	0
2009	8	24	24-08-2009	E	E3	-51.2441040543994	NA	0
2009	8	27	27-08-2009	A	A1	-59.6427677295621	NA	0
2009	8	27	27-08-2009	A	A2	-54.5127880522099	NA	0
2009	8	27	27-08-2009	A	A3	-32.6094754219605	5.5580386006662	0
2009	8	27	27-08-2009	E	E1	NA	NA	0
2009	8	27	27-08-2009	E	E2	-51.4626941305764	7.00641907316602	0
2009	8	27	27-08-2009	E	E3	-33.2642591139625	8.17376408141975	0
2009	8	3	03-08-2009	A	A1	NA	NA	0
2009	8	3	03-08-2009	A	A2	NA	NA	0
2009	8	3	03-08-2009	A	A3	NA	NA	0
2009	8	3	03-08-2009	E	E1	NA	NA	0
2009	8	3	03-08-2009	E	E2	NA	NA	0
2009	8	3	03-08-2009	E	E3	NA	NA	0
2009	8	31	31-08-2009	A	A1	-59.6401900166778	8.35680193000318	0
2009	8	31	31-08-2009	A	A2	-35.3481729206605	4.08196040795385	0
2009	8	31	31-08-2009	A	A3	-35.4847051846591	2.551768585167	0
2009	8	31	31-08-2009	E	E1	-45.5895339570813	3.76123594310931	0
2009	8	31	31-08-2009	E	E2	-49.8978216882293	12.5794030915278	0
2009	8	31	31-08-2009	E	E3	-22.9102109092796	6.05896793123065	0
2009	8	6	06-08-2009	A	A1	NA	NA	0
2009	8	6	06-08-2009	A	A2	NA	NA	0
2009	8	6	06-08-2009	A	A3	NA	NA	0
2009	8	6	06-08-2009	E	E1	NA	NA	0
2009	8	6	06-08-2009	E	E2	NA	NA	0
2009	8	6	06-08-2009	E	E3	NA	NA	0
2009	9	12	12-09-2009	A	A1	-93.8592718853153	NA	0
2009	9	12	12-09-2009	A	A2	-44.8447583364812	NA	0
2009	9	12	12-09-2009	A	A3	-23.0812667077321	7.37665199004805	0
2009	9	12	12-09-2009	E	E1	-46.5535608660251	4.08439184369395	0
2009	9	12	12-09-2009	E	E2	-53.5009472873724	11.3350576933542	0
2009	9	12	12-09-2009	E	E3	-37.1366276105386	NA	0
2009	9	15	15-09-2009	A	A1	-41.4189861488114	3.99005968464443	0
2009	9	15	15-09-2009	A	A2	-31.308584424321	2.65630828617045	0
2009	9	15	15-09-2009	A	A3	-29.4229524116545	1.97404011468027	0
2009	9	15	15-09-2009	E	E1	-70.8557229388391	5.80315899715252	0
2009	9	15	15-09-2009	E	E2	-57.8124159350409	11.5746919043757	0
2009	9	15	15-09-2009	E	E3	-35.5393914426109	6.55559990205935	0
2009	9	19	19-09-2009	A	A1	-57.6498083426154	6.43743481413292	0
2009	9	19	19-09-2009	A	A2	-34.6078319666525	2.21120327559705	0
2009	9	19	19-09-2009	A	A3	-31.580564145605	3.94639593306491	0
2009	9	19	19-09-2009	E	E1	-77.5156878948522	5.30494948659168	0
2009	9	19	19-09-2009	E	E2	-61.1195174736336	8.10257570418424	0
2009	9	19	19-09-2009	E	E3	-30.8801280171521	NA	0
2009	9	22	22-09-2009	A	A1	-57.5000853009327	6.23957246477351	0
2009	9	22	22-09-2009	A	A2	-37.6898330921469	2.0427358855531	0
2009	9	22	22-09-2009	A	A3	-34.319592184939	3.51780414414174	0
2009	9	22	22-09-2009	E	E1	-76.8123457927363	7.68197962751183	0
2009	9	22	22-09-2009	E	E2	-80.7465623720611	NA	0
2009	9	22	22-09-2009	E	E3	-38.1854321147961	6.66379611556542	0
2009	9	26	26-09-2009	A	A1	-61.4172774094302	11.8578729111997	0
2009	9	26	26-09-2009	A	A2	-40.4295476115278	8.5660550982258	0
2009	9	26	26-09-2009	A	A3	-30.6817637733728	4.68391370161731	0
2009	9	26	26-09-2009	E	E1	-72.5467734985197	NA	0
2009	9	26	26-09-2009	E	E2	-50.8245823118007	8.5110349748428	0
2009	9	26	26-09-2009	E	E3	-33.5477442003671	2.74721071071192	0
2009	9	29	29-09-2009	A	A1	-55.8606176349671	0.322038968203252	0
2009	9	29	29-09-2009	A	A2	-41.5427047447138	9.6649337043781	0
2009	9	29	29-09-2009	A	A3	-32.245547374915	4.0264660440891	0
2009	9	29	29-09-2009	E	E1	-63.7944547432599	12.8041049580631	1
2009	9	29	29-09-2009	E	E2	-47.9418225480332	7.02370302029053	0
2009	9	29	29-09-2009	E	E3	-52.443810730531	NA	0
2009	9	5	05-09-2009	A	A1	-69.5703411567213	5.67718806672301	0
2009	9	5	05-09-2009	A	A2	-27.2666775858951	2.12538592989701	0
2009	9	5	05-09-2009	A	A3	-42.1578200317912	7.88155533220832	0
2009	9	5	05-09-2009	E	E1	-46.0549113619776	NA	0
2009	9	5	05-09-2009	E	E2	-39.6463282948059	3.45349459857658	0
2009	9	5	05-09-2009	E	E3	-28.4653278052916	2.46531769861026	0
2009	9	8	08-09-2009	A	A1	-79.9953422190739	7.86833373661326	0
2009	9	8	08-09-2009	A	A2	-68.8352125593987	1.92873147629286	0
2009	9	8	08-09-2009	A	A3	-42.4125355083443	4.16207143175215	0
2009	9	8	08-09-2009	E	E1	-65.4057426574665	NA	0
2009	9	8	08-09-2009	E	E2	-43.7054099139806	6.66728444053395	0
2009	9	8	08-09-2009	E	E3	-34.7483994902274	1.3564585295679	0
2010	10	10	10-10-2010	A	A1	-36.0734474452313	14.3547201220705	1
2010	10	10	10-10-2010	A	A2	-24.2509980358084	6.32399858582255	0
2010	10	10	10-10-2010	A	A3	-2.63466682283013	19.7228571294231	0
2010	10	10	10-10-2010	E	E1	-32.2875695347116	2.7283351747396	0
2010	10	10	10-10-2010	E	E2	-26.6379921774417	21.9503525362906	0
2010	10	10	10-10-2010	E	E3	-24.753534867631	6.60610966962466	0
2010	10	14	14-10-2010	A	A1	-41.664341095706	12.4274816987084	0
2010	10	14	14-10-2010	A	A2	-28.8091070320913	2.5877253707841	0
2010	10	14	14-10-2010	A	A3	-21.473932864022	4.2652515618825	0
2010	10	14	14-10-2010	E	E1	-37.9481383953677	2.27477558409009	0
2010	10	14	14-10-2010	E	E2	-51.145122680108	8.48635179414895	1
2010	10	14	14-10-2010	E	E3	-25.7401330847098	7.5659465366517	0
2010	10	20	20-10-2010	A	A1	-16.5380936778215	5.70269676418108	0
2010	10	20	20-10-2010	A	A2	-14.0062073213125	4.84938213270295	0
2010	10	20	20-10-2010	A	A3	-19.9234561327354	NA	0
2010	10	20	20-10-2010	E	E1	-26.7779184064872	2.0526936566772	0
2010	10	20	20-10-2010	E	E2	-16.0042187770858	16.5575185260612	0
2010	10	20	20-10-2010	E	E3	-10.5101821969505	1.4557466531536	0
2010	10	24	24-10-2010	A	A1	-16.8179891812088	1.1993243496443	0
2010	10	24	24-10-2010	A	A2	-20.4140787818364	1.8349674060335	0
2010	10	24	24-10-2010	A	A3	-23.6379368074918	NA	0
2010	10	24	24-10-2010	E	E1	-31.4709245317689	3.66410591053373	0
2010	10	24	24-10-2010	E	E2	-36.1473616050859	4.57285246623915	0
2010	10	24	24-10-2010	E	E3	-15.2046467249905	1.80067036378714	0
2010	10	3	03-10-2010	A	A1	NA	NA	2
2010	10	3	03-10-2010	A	A2	22.9535816512531	43.9462760305033	0
2010	10	3	03-10-2010	A	A3	13.9008659262237	18.393388633407	0
2010	10	3	03-10-2010	E	E1	-20.1002441170613	7.2845898921448	0
2010	10	3	03-10-2010	E	E2	-33.4833213559564	7.4372762200071	1
2010	10	3	03-10-2010	E	E3	-14.1795622704897	3.04599466654292	0
2010	1	10	10-01-2010	A	A1	NA	NA	0
2010	1	10	10-01-2010	A	A2	NA	NA	0
2010	1	10	10-01-2010	A	A3	NA	NA	0
2010	1	10	10-01-2010	E	E1	NA	NA	0
2010	1	10	10-01-2010	E	E2	NA	NA	0
2010	1	10	10-01-2010	E	E3	NA	NA	0
2010	11	11	11-11-2010	A	A1	-42.8653125938095	8.38803063973968	0
2010	11	11	11-11-2010	A	A2	-22.2608495744102	5.12293646951371	0
2010	11	11	11-11-2010	A	A3	-22.8071869924825	9.1393864059479	0
2010	11	11	11-11-2010	E	E1	-33.0392309780109	1.84624216302549	0
2010	11	11	11-11-2010	E	E2	-44.2782156863742	NA	0
2010	11	11	11-11-2010	E	E3	-10.8943473225645	0.881272537530133	0
2010	11	14	14-11-2010	A	A1	-2.24835607020325	18.3529746183937	0
2010	11	14	14-11-2010	A	A2	-12.6179495440045	8.89015148066724	0
2010	11	14	14-11-2010	A	A3	-4.60902886214336	4.65848766657997	0
2010	11	14	14-11-2010	E	E1	-34.4733484008319	9.7182813583688	0
2010	11	14	14-11-2010	E	E2	-28.9420039042087	0.66385303160985	0
2010	11	14	14-11-2010	E	E3	-13.4505040114669	1.22274457391679	0
2010	11	17	17-11-2010	A	A1	-15.8729234590243	7.87013955462368	0
2010	11	17	17-11-2010	A	A2	-12.8536740550777	NA	0
2010	11	17	17-11-2010	A	A3	-14.9833257997934	5.45685359090808	0
2010	11	17	17-11-2010	E	E1	-32.2003837828187	10.0552300114656	0
2010	11	17	17-11-2010	E	E2	NA	NA	0
2010	11	17	17-11-2010	E	E3	-10.9173437740599	1.60449344253062	0
2010	11	22	22-11-2010	A	A1	-4.6784645848987	5.586414494724	0
2010	11	22	22-11-2010	A	A2	-12.9664769347186	NA	0
2010	11	22	22-11-2010	A	A3	-10.5352517019931	1.49922916750562	0
2010	11	22	22-11-2010	E	E1	-25.8480228052722	4.31538149584725	0
2010	11	22	22-11-2010	E	E2	-21.730810756556	3.88653396515537	0
2010	11	22	22-11-2010	E	E3	-7.86897038287638	1.94850486212939	0
2010	11	4	04-11-2010	A	A1	-44.6544548978034	5.3612218387667	0
2010	11	4	04-11-2010	A	A2	-12.3473617251022	14.5380873277983	0
2010	11	4	04-11-2010	A	A3	-23.8117359882778	NA	0
2010	11	4	04-11-2010	E	E1	-47.6637049396664	9.36352401701956	0
2010	11	4	04-11-2010	E	E2	-38.4823185977518	NA	0
2010	11	4	04-11-2010	E	E3	-21.0656504941756	3.81539150127208	0
2010	1	14	14-01-2010	A	A1	NA	NA	0
2010	1	14	14-01-2010	A	A2	NA	NA	0
2010	1	14	14-01-2010	A	A3	NA	NA	0
2010	1	14	14-01-2010	E	E1	NA	NA	0
2010	1	14	14-01-2010	E	E2	NA	NA	0
2010	1	14	14-01-2010	E	E3	NA	NA	0
2010	1	17	17-01-2010	A	A1	NA	NA	0
2010	1	17	17-01-2010	A	A2	NA	NA	0
2010	1	17	17-01-2010	A	A3	NA	NA	0
2010	1	17	17-01-2010	E	E1	NA	NA	0
2010	1	17	17-01-2010	E	E2	NA	NA	0
2010	1	17	17-01-2010	E	E3	NA	NA	0
2010	11	9	09-11-2010	A	A1	-51.5851166252205	48.4920278414805	0
2010	11	9	09-11-2010	A	A2	-6.98682506249557	13.4351836984439	0
2010	11	9	09-11-2010	A	A3	-42.4978165877763	NA	0
2010	11	9	09-11-2010	E	E1	-53.7636023213272	26.3149990429528	0
2010	11	9	09-11-2010	E	E2	-42.6430040839296	NA	0
2010	11	9	09-11-2010	E	E3	-22.917333321306	6.68490606177798	0
2010	1	20	20-01-2010	A	A1	-7.2516631212194	NA	0
2010	1	20	20-01-2010	A	A2	-2.51498331001106	0.80222990500804	0
2010	1	20	20-01-2010	A	A3	-1.80125877355591	2.00926277438542	0
2010	1	20	20-01-2010	E	E1	-6.44876991363756	1.12598467951413	0
2010	1	20	20-01-2010	E	E2	NA	NA	0
2010	1	20	20-01-2010	E	E3	-3.2322214239837	NA	0
2010	1	30	30-01-2010	A	A1	-7.0909303940586	NA	0
2010	1	30	30-01-2010	A	A2	-14.9053418317595	NA	0
2010	1	30	30-01-2010	A	A3	-0.428631286049794	6.26891065623328	0
2010	1	30	30-01-2010	E	E1	0.0511342187338202	NA	0
2010	1	30	30-01-2010	E	E2	-19.2634575350091	NA	0
2010	1	30	30-01-2010	E	E3	-2.70499345481472	2.19692524860429	0
2010	2	17	17-02-2010	A	A1	-17.3235185585739	NA	0
2010	2	17	17-02-2010	A	A2	-12.1088497008639	7.00837019206502	0
2010	2	17	17-02-2010	A	A3	-5.25179733190855	3.47152764020203	0
2010	2	17	17-02-2010	E	E1	-11.8833699675834	0.335028660592251	0
2010	2	17	17-02-2010	E	E2	-16.1407283368842	NA	0
2010	2	17	17-02-2010	E	E3	-8.49077461839025	0.906095371954922	0
2010	2	2	02-02-2010	A	A1	NA	NA	0
2010	2	2	02-02-2010	A	A2	NA	NA	0
2010	2	2	02-02-2010	A	A3	NA	NA	0
2010	2	2	02-02-2010	E	E1	NA	NA	0
2010	2	2	02-02-2010	E	E2	NA	NA	0
2010	2	2	02-02-2010	E	E3	NA	NA	0
2010	2	21	21-02-2010	A	A1	-11.8730744665543	2.28892078732923	0
2010	2	21	21-02-2010	A	A2	1.03235304851546	1.0879175126314	0
2010	2	21	21-02-2010	A	A3	-8.09116634994621	5.7722060511201	0
2010	2	21	21-02-2010	E	E1	-15.9671107974394	5.9068044240952	0
2010	2	21	21-02-2010	E	E2	NA	NA	0
2010	2	21	21-02-2010	E	E3	-2.54550295476638	0.582997738874765	0
2010	2	24	24-02-2010	A	A1	-10.6045657127904	4.30550484261245	0
2010	2	24	24-02-2010	A	A2	-9.01960015902457	0.0953159087600994	0
2010	2	24	24-02-2010	A	A3	-8.89585592472499	1.81231950341741	0
2010	2	24	24-02-2010	E	E1	-13.7745922059314	NA	0
2010	2	24	24-02-2010	E	E2	NA	NA	0
2010	2	24	24-02-2010	E	E3	-10.3060958213172	0.777529806418006	0
2010	2	6	06-02-2010	A	A1	-6.49069544903977	4.54311525396262	0
2010	2	6	06-02-2010	A	A2	-2.99988312611624	2.56778943219145	0
2010	2	6	06-02-2010	A	A3	-3.96522022057811	0.909840208753836	0
2010	2	6	06-02-2010	E	E1	-11.2563429076415	3.25687858500924	0
2010	2	6	06-02-2010	E	E2	-18.374791239039	1.4710641471777	0
2010	2	6	06-02-2010	E	E3	-6.75444797448883	1.98095885489658	0
2010	2	9	09-02-2010	A	A1	-15.4986577972328	5.8552537921164	0
2010	2	9	09-02-2010	A	A2	-3.45725624755442	1.14430059264995	0
2010	2	9	09-02-2010	A	A3	-3.01659248814722	4.42483987276369	0
2010	2	9	09-02-2010	E	E1	-9.79941071574441	6.77950685188568	0
2010	2	9	09-02-2010	E	E2	-16.3348801651258	6.2217543295085	0
2010	2	9	09-02-2010	E	E3	-7.93464627505452	NA	0
2010	3	13	13-03-2010	A	A1	-19.350858446977	3.29337886144405	0
2010	3	13	13-03-2010	A	A2	-21.0878179076968	4.28365346559542	0
2010	3	13	13-03-2010	A	A3	-14.987601857636	0.9113669087194	0
2010	3	13	13-03-2010	E	E1	NA	NA	0
2010	3	13	13-03-2010	E	E2	-21.0350364518048	NA	0
2010	3	13	13-03-2010	E	E3	-10.6649862634578	1.12464775463268	0
2010	3	16	16-03-2010	A	A1	-16.4701200602988	2.31592424030805	0
2010	3	16	16-03-2010	A	A2	-15.3517959233589	0.66500252572095	0
2010	3	16	16-03-2010	A	A3	-14.5048268032073	2.81288809618065	0
2010	3	16	16-03-2010	E	E1	-16.4670771172612	5.3511173522535	0
2010	3	16	16-03-2010	E	E2	-19.2580245532316	1.85847357124527	0
2010	3	16	16-03-2010	E	E3	-9.41890930849849	2.16489673580668	0
2010	3	20	20-03-2010	A	A1	-27.4770471033004	4.4525971057975	0
2010	3	20	20-03-2010	A	A2	-13.6821177024614	0.101052017177671	0
2010	3	20	20-03-2010	A	A3	-15.2785144866729	1.21682480536476	0
2010	3	20	20-03-2010	E	E1	-12.1783723740296	NA	0
2010	3	20	20-03-2010	E	E2	-24.0710920217904	5.69208730633655	0
2010	3	20	20-03-2010	E	E3	-20.1806111323534	2.7212542669259	0
2010	3	2	02-03-2010	A	A1	-21.4062008649083	8.06788204209795	0
2010	3	2	02-03-2010	A	A2	-6.70038458209985	4.70172869861815	0
2010	3	2	02-03-2010	A	A3	-13.4039440911431	5.41038173009625	0
2010	3	2	02-03-2010	E	E1	-12.3085663790803	6.9338316358399	0
2010	3	2	02-03-2010	E	E2	-17.6676824980913	2.43840739851243	0
2010	3	2	02-03-2010	E	E3	-13.9259452286054	4.17605593722183	0
2010	3	24	24-03-2010	A	A1	-26.2342560674999	1.27614165947845	0
2010	3	24	24-03-2010	A	A2	-14.674121801733	4.02661129801519	0
2010	3	24	24-03-2010	A	A3	-12.4154515160584	0.79575742229905	0
2010	3	24	24-03-2010	E	E1	-23.3681305569009	NA	0
2010	3	24	24-03-2010	E	E2	-23.4896857978754	4.64260161348402	0
2010	3	24	24-03-2010	E	E3	-12.7751008621532	3.06765882569647	0
2010	3	27	27-03-2010	A	A1	-22.2272222105367	6.90349724741566	0
2010	3	27	27-03-2010	A	A2	-16.4001606415248	3.15194767498334	0
2010	3	27	27-03-2010	A	A3	-18.3414712166302	2.51728994370662	0
2010	3	27	27-03-2010	E	E1	-17.2580220185227	6.42840040466	0
2010	3	27	27-03-2010	E	E2	-29.3946129868022	0.634927585684599	0
2010	3	27	27-03-2010	E	E3	-14.7602017592547	1.4506837711771	0
2010	3	31	31-03-2010	A	A1	-24.9719597268312	4.31026739568242	0
2010	3	31	31-03-2010	A	A2	-17.3458775876418	2.15889922055585	0
2010	3	31	31-03-2010	A	A3	-12.3895147066322	0.627247790690299	0
2010	3	31	31-03-2010	E	E1	-20.1791787699599	NA	0
2010	3	31	31-03-2010	E	E2	-27.7365913019964	3.05486728663925	0
2010	3	31	31-03-2010	E	E3	-11.2071071839522	1.00679596520006	0
2010	3	6	06-03-2010	A	A1	-23.6053550846534	11.8935676033993	0
2010	3	6	06-03-2010	A	A2	-12.5527803815727	3.24677088924437	0
2010	3	6	06-03-2010	A	A3	-9.11009211800219	2.81268828340819	0
2010	3	6	06-03-2010	E	E1	NA	NA	0
2010	3	6	06-03-2010	E	E2	-21.4972302722972	5.54713097612171	0
2010	3	6	06-03-2010	E	E3	-6.64158241701026	1.10994231920835	0
2010	3	9	09-03-2010	A	A1	-12.5980904195396	5.43529637744336	0
2010	3	9	09-03-2010	A	A2	-12.3265840424866	3.45166899930051	0
2010	3	9	09-03-2010	A	A3	-10.6583446924476	1.92009621247375	0
2010	3	9	09-03-2010	E	E1	-10.3029271246828	3.48902818653198	0
2010	3	9	09-03-2010	E	E2	-15.733777764244	2.6530813139985	0
2010	3	9	09-03-2010	E	E3	-11.3604008600745	2.9005579179083	0
2010	4	10	10-04-2010	A	A1	-34.0022545532384	7.51264737112297	0
2010	4	10	10-04-2010	A	A2	-18.6724275766647	2.73808381974953	0
2010	4	10	10-04-2010	A	A3	-16.798551987147	2.55386000001116	0
2010	4	10	10-04-2010	E	E1	-15.1942225380593	4.98276798485635	0
2010	4	10	10-04-2010	E	E2	-39.2123032380008	6.76009741405795	0
2010	4	10	10-04-2010	E	E3	-16.0512484686284	1.22335894882036	0
2010	4	14	14-04-2010	A	A1	-38.4278316272279	9.09850593240812	0
2010	4	14	14-04-2010	A	A2	-20.1075928408112	2.2954348717507	0
2010	4	14	14-04-2010	A	A3	-24.8222671523787	5.61199955825031	0
2010	4	14	14-04-2010	E	E1	-37.6820392489652	7.41437840346825	0
2010	4	14	14-04-2010	E	E2	-30.4249815608137	4.35367992733255	0
2010	4	14	14-04-2010	E	E3	-16.5181964623379	3.27077327807207	0
2010	4	17	17-04-2010	A	A1	-45.6120899339881	9.44748243787339	0
2010	4	17	17-04-2010	A	A2	-31.8486950406982	3.01769445503805	0
2010	4	17	17-04-2010	A	A3	-28.951842541588	3.08966606186359	0
2010	4	17	17-04-2010	E	E1	-32.4762385837482	4.0689153310807	0
2010	4	17	17-04-2010	E	E2	-47.4028872741734	13.4089821098447	0
2010	4	17	17-04-2010	E	E3	-20.2456962280411	5.0080671983551	0
2010	4	21	21-04-2010	A	A1	-52.6158880615669	3.71858527654945	0
2010	4	21	21-04-2010	A	A2	-26.2864663473653	1.69756214889132	0
2010	4	21	21-04-2010	A	A3	-25.1284012977262	2.80796109057821	0
2010	4	21	21-04-2010	E	E1	-33.4093894817791	5.39023159930248	0
2010	4	21	21-04-2010	E	E2	-49.4874028400334	10.3477800124025	0
2010	4	21	21-04-2010	E	E3	-24.7542419867747	3.98341307544357	0
2010	4	25	25-04-2010	A	A1	-54.8957646051243	7.44589055279663	0
2010	4	25	25-04-2010	A	A2	-30.5086803960107	2.99388215041253	0
2010	4	25	25-04-2010	A	A3	-30.6538703130426	3.02130262941568	0
2010	4	25	25-04-2010	E	E1	-43.6795389580582	5.0068440349525	0
2010	4	25	25-04-2010	E	E2	-53.1291511700412	20.7416863513281	0
2010	4	25	25-04-2010	E	E3	-19.1975483752825	12.417213397087	0
2010	4	3	03-04-2010	A	A1	-28.3131284042796	NA	0
2010	4	3	03-04-2010	A	A2	-12.8699159949613	1.4837825878604	0
2010	4	3	03-04-2010	A	A3	-14.8444179361145	3.73718483541246	0
2010	4	3	03-04-2010	E	E1	-30.6216202875861	NA	0
2010	4	3	03-04-2010	E	E2	-22.1453902146322	2.69752291919075	0
2010	4	3	03-04-2010	E	E3	-11.9288801215514	1.34203976970284	0
2010	4	7	07-04-2010	A	A1	-30.167520758478	7.63570660064007	0
2010	4	7	07-04-2010	A	A2	-17.0334946363537	0.284796842429701	0
2010	4	7	07-04-2010	A	A3	-25.1299653486955	3.50942393350813	0
2010	4	7	07-04-2010	E	E1	-28.0761099536265	2.96855160615097	0
2010	4	7	07-04-2010	E	E2	-30.6447296809121	5.17935861895325	0
2010	4	7	07-04-2010	E	E3	-19.0038115577123	0.760733139675695	0
2010	5	20	20-05-2010	A	A1	-16.1783089009761	10.2553270153852	0
2010	5	20	20-05-2010	A	A2	-17.8871227205457	NA	0
2010	5	20	20-05-2010	A	A3	-9.34909101106016	NA	0
2010	5	20	20-05-2010	E	E1	NA	NA	0
2010	5	20	20-05-2010	E	E2	-17.6922731549532	3.64831678418315	0
2010	5	20	20-05-2010	E	E3	-10.1073267552061	2.6119866841557	0
2010	5	2	02-05-2010	A	A1	-40.0532829570578	NA	0
2010	5	2	02-05-2010	A	A2	-35.5071047918755	NA	0
2010	5	2	02-05-2010	A	A3	-24.4079221249268	5.9411941423068	0
2010	5	2	02-05-2010	E	E1	-43.5924167777624	1.78793107356105	0
2010	5	2	02-05-2010	E	E2	-41.0218573117393	8.33205540854314	0
2010	5	2	02-05-2010	E	E3	-20.4071793741358	NA	0
2010	5	5	05-05-2010	A	A1	-51.5375731115796	11.2961163995399	0
2010	5	5	05-05-2010	A	A2	-29.6193689259543	1.0201588810171	0
2010	5	5	05-05-2010	A	A3	-30.0987564247746	2.6572093984284	0
2010	5	5	05-05-2010	E	E1	-39.1788572458455	6.76336407387758	0
2010	5	5	05-05-2010	E	E2	-57.6664374211074	NA	0
2010	5	5	05-05-2010	E	E3	-26.120106478807	4.64183558598807	0
2010	5	8	08-05-2010	A	A1	-35.2852498530586	10.8086984343696	0
2010	5	8	08-05-2010	A	A2	-18.2623107746179	2.0928629356333	0
2010	5	8	08-05-2010	A	A3	-26.4961065973462	2.69386721671245	0
2010	5	8	08-05-2010	E	E1	-30.0701488523393	10.9959101457913	0
2010	5	8	08-05-2010	E	E2	-37.5784226072489	4.58617288711159	0
2010	5	8	08-05-2010	E	E3	-18.2326212612481	1.05702254544132	0
2010	6	13	13-06-2010	A	A1	NA	NA	0
2010	6	13	13-06-2010	A	A2	NA	NA	0
2010	6	13	13-06-2010	A	A3	NA	NA	0
2010	6	13	13-06-2010	E	E1	NA	NA	0
2010	6	13	13-06-2010	E	E2	NA	NA	0
2010	6	13	13-06-2010	E	E3	3.810057866128	NA	0
2010	6	24	24-06-2010	A	A1	-63.907220569939	7.80840467043338	0
2010	6	24	24-06-2010	A	A2	-23.7498373906652	12.6273200850786	0
2010	6	24	24-06-2010	A	A3	-27.0844874039198	4.2532581769293	1
2010	6	24	24-06-2010	E	E1	-44.5864258301751	19.6931789213627	0
2010	6	24	24-06-2010	E	E2	-35.3474310159091	4.7640184501075	0
2010	6	24	24-06-2010	E	E3	-19.9319367165323	8.47956293480904	0
2010	6	27	27-06-2010	A	A1	-67.7832114374137	8.56827850170348	0
2010	6	27	27-06-2010	A	A2	-39.0749899505107	2.2952578187805	1
2010	6	27	27-06-2010	A	A3	-24.3526051710352	0.43500248811705	1
2010	6	27	27-06-2010	E	E1	-59.161877341754	NA	1
2010	6	27	27-06-2010	E	E2	NA	NA	1
2010	6	27	27-06-2010	E	E3	-27.1047340881276	4.75795762130735	0
2010	6	3	03-06-2010	A	A1	NA	NA	0
2010	6	3	03-06-2010	A	A2	NA	NA	0
2010	6	3	03-06-2010	A	A3	NA	NA	0
2010	6	3	03-06-2010	E	E1	NA	NA	0
2010	6	3	03-06-2010	E	E2	NA	NA	0
2010	6	3	03-06-2010	E	E3	NA	NA	0
2010	6	9	09-06-2010	A	A1	NA	NA	0
2010	6	9	09-06-2010	A	A2	NA	NA	0
2010	6	9	09-06-2010	A	A3	NA	NA	0
2010	6	9	09-06-2010	E	E1	NA	NA	0
2010	6	9	09-06-2010	E	E2	NA	NA	0
2010	6	9	09-06-2010	E	E3	NA	NA	0
2010	7	1	01-07-2010	A	A1	-56.126614793313	12.8481766317851	0
2010	7	1	01-07-2010	A	A2	-41.6882804769443	5.35127777395945	1
2010	7	1	01-07-2010	A	A3	-25.9858943818513	NA	1
2010	7	1	01-07-2010	E	E1	30.3672683471735	NA	1
2010	7	1	01-07-2010	E	E2	-10.6831479458667	NA	0
2010	7	1	01-07-2010	E	E3	-25.7535621646	0.660817049363901	1
2010	7	11	11-07-2010	A	A1	-52.7862227035497	NA	0
2010	7	11	11-07-2010	A	A2	-32.6631827462011	4.8596098586184	1
2010	7	11	11-07-2010	A	A3	-34.9011573480867	NA	2
2010	7	11	11-07-2010	E	E1	NA	NA	3
2010	7	11	11-07-2010	E	E2	-50.2146207485909	NA	1
2010	7	11	11-07-2010	E	E3	-19.6261286967374	20.9060311250563	0
2010	7	19	19-07-2010	A	A1	-26.7611133431032	13.8818566619139	1
2010	7	19	19-07-2010	A	A2	-44.5653867431613	7.375720363185	1
2010	7	19	19-07-2010	A	A3	-28.0067711578035	NA	2
2010	7	19	19-07-2010	E	E1	NA	NA	3
2010	7	19	19-07-2010	E	E2	41.7818601023095	NA	1
2010	7	19	19-07-2010	E	E3	-6.27983342170983	NA	1
2010	7	22	22-07-2010	A	A1	-15.7806423412504	8.48039354051517	0
2010	7	22	22-07-2010	A	A2	-42.256789391993	5.79497975442975	0
2010	7	22	22-07-2010	A	A3	5.10422371450155	20.6778544854839	0
2010	7	22	22-07-2010	E	E1	172.925248843684	NA	1
2010	7	22	22-07-2010	E	E2	-52.691385955243	NA	0
2010	7	22	22-07-2010	E	E3	-38.3870357583566	NA	1
2010	7	6	06-07-2010	A	A1	-45.6876024464542	18.9405577938179	1
2010	7	6	06-07-2010	A	A2	NA	NA	1
2010	7	6	06-07-2010	A	A3	NA	NA	3
2010	7	6	06-07-2010	E	E1	-1829.88650878707	NA	2
2010	7	6	06-07-2010	E	E2	NA	NA	1
2010	7	6	06-07-2010	E	E3	-19.8632895915614	NA	1
2010	8	13	13-08-2010	A	A1	55.9297047837107	NA	1
2010	8	13	13-08-2010	A	A2	-24.157704251333	14.3860840832646	1
2010	8	13	13-08-2010	A	A3	12.5163597559897	NA	0
2010	8	13	13-08-2010	E	E1	39.1980143652261	30.485135115774	0
2010	8	13	13-08-2010	E	E2	20.6871880491678	57.9558772928346	0
2010	8	13	13-08-2010	E	E3	-23.1133036885074	6.571935151927	0
2010	8	19	19-08-2010	A	A1	94.4015557180628	NA	1
2010	8	19	19-08-2010	A	A2	-25.5097193003063	NA	2
2010	8	19	19-08-2010	A	A3	-29.8511302077365	NA	0
2010	8	19	19-08-2010	E	E1	NA	NA	1
2010	8	19	19-08-2010	E	E2	NA	NA	1
2010	8	19	19-08-2010	E	E3	-19.9437339063425	NA	1
2010	8	23	23-08-2010	A	A1	118.714863580873	44.1532728469812	1
2010	8	23	23-08-2010	A	A2	383.606923136431	7.5385199733785	0
2010	8	23	23-08-2010	A	A3	-23.8621712287621	NA	0
2010	8	23	23-08-2010	E	E1	NA	NA	2
2010	8	23	23-08-2010	E	E2	634.419610335833	NA	1
2010	8	23	23-08-2010	E	E3	-10.2021624847815	0.904420752250869	1
2010	8	31	31-08-2010	A	A1	6.51952326689962	NA	2
2010	8	31	31-08-2010	A	A2	-11.2532725236061	NA	2
2010	8	31	31-08-2010	A	A3	-7.7415363323676	20.5565592252584	0
2010	8	31	31-08-2010	E	E1	NA	NA	1
2010	8	31	31-08-2010	E	E2	NA	NA	1
2010	8	31	31-08-2010	E	E3	-14.6247390085548	NA	1
2010	9	13	13-09-2010	A	A1	114.778522994232	104.762897858055	0
2010	9	13	13-09-2010	A	A2	-12.8944815465978	10.9412538939798	0
2010	9	13	13-09-2010	A	A3	5.10459637991034	14.4933481307025	0
2010	9	13	13-09-2010	E	E1	-17.0874457916691	NA	1
2010	9	13	13-09-2010	E	E2	-12.0590421075951	7.07454311940097	0
2010	9	13	13-09-2010	E	E3	-10.5616112778485	2.12380573831845	0
2010	9	22	22-09-2010	A	A1	-25.2699671502242	NA	1
2010	9	22	22-09-2010	A	A2	-26.8300850105589	4.94728564582265	0
2010	9	22	22-09-2010	A	A3	-24.5785078852485	NA	0
2010	9	22	22-09-2010	E	E1	-29.030537930141	NA	1
2010	9	22	22-09-2010	E	E2	-12.7938469882302	15.70315130391	0
2010	9	22	22-09-2010	E	E3	-16.8023231622546	5.65400137507444	0
2010	9	26	26-09-2010	A	A1	-13.9886050165084	NA	0
2010	9	26	26-09-2010	A	A2	-19.7469181881372	10.0159436965542	0
2010	9	26	26-09-2010	A	A3	-25.7577814460777	NA	0
2010	9	26	26-09-2010	E	E1	-27.7485991930611	7.8228764991588	0
2010	9	26	26-09-2010	E	E2	-41.8131058548665	10.5242776558628	0
2010	9	26	26-09-2010	E	E3	-19.7058225038797	2.95142404280754	0
2010	9	30	30-09-2010	A	A1	-37.6894030471337	6.49907447245835	0
2010	9	30	30-09-2010	A	A2	-11.8317090892252	8.42246260868344	0
2010	9	30	30-09-2010	A	A3	-18.6717944992625	5.7605352881934	0
2010	9	30	30-09-2010	E	E1	-37.904691287301	NA	0
2010	9	30	30-09-2010	E	E2	-3.30322469153147	35.3229904178726	0
2010	9	30	30-09-2010	E	E3	-15.3494143771637	1.91828993319155	0
2010	9	4	04-09-2010	A	A1	0.974011528573324	NA	2
2010	9	4	04-09-2010	A	A2	213.392023092279	234.804487142304	1
2010	9	4	04-09-2010	A	A3	14.3940087818497	30.727812436479	0
2010	9	4	04-09-2010	E	E1	-27.3915230665453	NA	2
2010	9	4	04-09-2010	E	E2	223.459422804228	120.560657990904	0
2010	9	4	04-09-2010	E	E3	-15.1171620569033	7.92652347907308	0
2010	9	9	09-09-2010	A	A1	22.5962705089396	19.0760582606773	0
2010	9	9	09-09-2010	A	A2	-10.0424486782144	3.70946290296132	0
2010	9	9	09-09-2010	A	A3	8.07777325390788	15.8170636415859	0
2010	9	9	09-09-2010	E	E1	12.8414417551943	27.8024977532997	1
2010	9	9	09-09-2010	E	E2	43.2573275288163	NA	0
2010	9	9	09-09-2010	E	E3	-16.7154912072841	4.25471766271399	0
2011	10	13	13-10-2011	A	A1	-34.7416125483356	13.3139022052152	0
2011	10	13	13-10-2011	A	A2	NA	NA	0
2011	10	13	13-10-2011	A	A3	-20.8778969566279	3.40117494598545	0
2011	10	13	13-10-2011	E	E1	-31.9812728232432	NA	2
2011	10	13	13-10-2011	E	E2	-32.4327679679834	NA	0
2011	10	13	13-10-2011	E	E3	-10.7146992135083	1.3201343705952	0
2011	10	26	26-10-2011	A	A1	-40.7169130587336	0.356714591964948	0
2011	10	26	26-10-2011	A	A2	-23.2624412402209	4.5638141047325	0
2011	10	26	26-10-2011	A	A3	-24.1200381839293	1.62401391911858	0
2011	10	26	26-10-2011	E	E1	-49.6142688011586	NA	0
2011	10	26	26-10-2011	E	E2	-40.2896023999245	7.1492243152928	0
2011	10	26	26-10-2011	E	E3	-19.3241133291344	2.19450541221188	0
2011	11	16	16-11-2011	A	A1	-52.5991143976645	3.73481726984265	0
2011	11	16	16-11-2011	A	A2	-34.1483416030997	NA	0
2011	11	16	16-11-2011	A	A3	-31.2127757779053	0.351173909092751	0
2011	11	16	16-11-2011	E	E1	-42.7795504090718	10.1979257509145	0
2011	11	16	16-11-2011	E	E2	-36.6517643445521	8.63857859974385	0
2011	11	16	16-11-2011	E	E3	-17.3173945969659	1.25603308472783	0
2011	11	23	23-11-2011	A	A1	-54.1515941843332	NA	0
2011	11	23	23-11-2011	A	A2	-31.5038076557271	1.40052391489065	0
2011	11	23	23-11-2011	A	A3	-29.1300555730404	3.1297336263752	0
2011	11	23	23-11-2011	E	E1	-47.6694483866017	17.034700515799	0
2011	11	23	23-11-2011	E	E2	-38.3500461403443	2.06826276175197	0
2011	11	23	23-11-2011	E	E3	-16.3209283076156	2.77230814642365	0
2011	11	30	30-11-2011	A	A1	-55.5756226623012	NA	0
2011	11	30	30-11-2011	A	A2	-25.4350126844238	NA	0
2011	11	30	30-11-2011	A	A3	-30.4055048395501	2.04746670556453	0
2011	11	30	30-11-2011	E	E1	-48.1856817866947	10.1626865340033	0
2011	11	30	30-11-2011	E	E2	-49.5659514649904	2.4424967312982	0
2011	11	30	30-11-2011	E	E3	-24.0637965811862	4.02171181522936	0
2011	11	3	03-11-2011	A	A1	-38.2308176011059	NA	0
2011	11	3	03-11-2011	A	A2	-8.79636395466321	11.7828574805589	0
2011	11	3	03-11-2011	A	A3	-25.7082836769181	0.48774760520736	0
2011	11	3	03-11-2011	E	E1	-19.3035311660825	NA	0
2011	11	3	03-11-2011	E	E2	-49.3892222831923	NA	0
2011	11	3	03-11-2011	E	E3	-14.7465898396093	NA	0
2011	1	13	13-01-2011	A	A1	-12.0187824505081	NA	0
2011	1	13	13-01-2011	A	A2	-1.05406500718898	3.69013436853067	0
2011	1	13	13-01-2011	A	A3	-7.91300017039453	2.46017268696377	0
2011	1	13	13-01-2011	E	E1	-4.34795030562519	5.52610237769128	0
2011	1	13	13-01-2011	E	E2	-1.853942538316	NA	0
2011	1	13	13-01-2011	E	E3	-4.99439223298553	1.98409820055771	0
2011	1	16	16-01-2011	A	A1	-9.58588514584834	NA	0
2011	1	16	16-01-2011	A	A2	-1.19399381723755	9.34451215447835	0
2011	1	16	16-01-2011	A	A3	-4.54080979238137	3.87760953219259	0
2011	1	16	16-01-2011	E	E1	9.26340838961273	8.5970980090715	0
2011	1	16	16-01-2011	E	E2	-6.55440472105575	NA	0
2011	1	16	16-01-2011	E	E3	-5.16873726243575	1.20880095558893	0
2011	11	9	09-11-2011	A	A1	-51.8358495205523	NA	0
2011	11	9	09-11-2011	A	A2	NA	NA	0
2011	11	9	09-11-2011	A	A3	-29.8097461417566	0.440683650633224	0
2011	11	9	09-11-2011	E	E1	-39.0201654114608	7.90057383068821	0
2011	11	9	09-11-2011	E	E2	-44.8829710185834	3.5589682258238	0
2011	11	9	09-11-2011	E	E3	-19.7282073107197	0.331927416028549	0
2011	1	19	19-01-2011	A	A1	-10.8593443956495	9.31037863344368	0
2011	1	19	19-01-2011	A	A2	NA	NA	0
2011	1	19	19-01-2011	A	A3	-4.78819003630352	2.46621135271215	0
2011	1	19	19-01-2011	E	E1	2.28406664304746	2.82016243630958	0
2011	1	19	19-01-2011	E	E2	-22.2798165356459	NA	0
2011	1	19	19-01-2011	E	E3	-6.93906937449666	0.43313228373201	0
2011	1	2	02-01-2011	A	A1	-6.06291116741573	0.432320691013335	0
2011	1	2	02-01-2011	A	A2	3.48494320932785	18.4559708421367	0
2011	1	2	02-01-2011	A	A3	-7.38154006313349	0.325616852452637	0
2011	1	2	02-01-2011	E	E1	-0.840688964893705	3.03617424074444	0
2011	1	2	02-01-2011	E	E2	-31.4751782909693	NA	0
2011	1	2	02-01-2011	E	E3	-9.40248708450887	1.11271922634926	0
2011	12	14	14-12-2011	A	A1	NA	NA	0
2011	12	14	14-12-2011	A	A2	-22.4484761360789	NA	0
2011	12	14	14-12-2011	A	A3	-14.8072795440266	2.22175461088903	0
2011	12	14	14-12-2011	E	E1	-33.5371447767422	NA	0
2011	12	14	14-12-2011	E	E2	-31.7018079745485	3.69796385827319	0
2011	12	14	14-12-2011	E	E3	-6.51139706177432	1.34653305686853	0
2011	12	21	21-12-2011	A	A1	-34.1884692955133	NA	0
2011	12	21	21-12-2011	A	A2	-24.1948803719686	NA	0
2011	12	21	21-12-2011	A	A3	-12.6218586373629	4.45334828557516	0
2011	12	21	21-12-2011	E	E1	NA	NA	0
2011	12	21	21-12-2011	E	E2	-22.7380937060293	NA	0
2011	12	21	21-12-2011	E	E3	-6.85562764746133	1.09443627229275	0
2011	1	23	23-01-2011	A	A1	-6.96052258770754	NA	0
2011	1	23	23-01-2011	A	A2	-8.97075464030817	9.02146578579002	0
2011	1	23	23-01-2011	A	A3	-11.4654902741253	3.00614343688021	0
2011	1	23	23-01-2011	E	E1	NA	NA	0
2011	1	23	23-01-2011	E	E2	-16.9934398508883	NA	0
2011	1	23	23-01-2011	E	E3	-11.9903508872929	3.17351380536065	0
2011	12	7	07-12-2011	A	A1	NA	NA	0
2011	12	7	07-12-2011	A	A2	NA	NA	0
2011	12	7	07-12-2011	A	A3	-15.7581530181685	4.39740201393319	0
2011	12	7	07-12-2011	E	E1	-24.2812178944931	6.1117312961362	0
2011	12	7	07-12-2011	E	E2	-34.6346072333977	NA	0
2011	12	7	07-12-2011	E	E3	-7.62558848566041	0.559412350287989	0
2011	1	27	27-01-2011	A	A1	-9.52464402121848	NA	0
2011	1	27	27-01-2011	A	A2	NA	NA	0
2011	1	27	27-01-2011	A	A3	-10.7738519729501	0.0563879950218197	0
2011	1	27	27-01-2011	E	E1	-3.45362643866147	0.51448871412083	0
2011	1	27	27-01-2011	E	E2	-26.5534856410553	NA	0
2011	1	27	27-01-2011	E	E3	-9.68226305021582	1.18803332215914	0
2011	1	9	09-01-2011	A	A1	0.587786494228268	NA	0
2011	1	9	09-01-2011	A	A2	NA	NA	0
2011	1	9	09-01-2011	A	A3	0.87907906820564	2.16250438225481	0
2011	1	9	09-01-2011	E	E1	-16.1543182371572	NA	0
2011	1	9	09-01-2011	E	E2	NA	NA	0
2011	1	9	09-01-2011	E	E3	-5.15628237005349	1.82133893158461	0
2011	2	10	10-02-2011	A	A1	-7.48452392455209	NA	0
2011	2	10	10-02-2011	A	A2	-12.1423684313331	1.16267697578037	0
2011	2	10	10-02-2011	A	A3	-21.8813424719023	6.025861313034	0
2011	2	10	10-02-2011	E	E1	1.64623051627996	NA	0
2011	2	10	10-02-2011	E	E2	-24.175671059915	4.01198210959545	0
2011	2	10	10-02-2011	E	E3	-13.4022912615846	1.65404510525712	0
2011	2	13	13-02-2011	A	A1	-5.65142223768013	NA	0
2011	2	13	13-02-2011	A	A2	-13.1193897065687	NA	0
2011	2	13	13-02-2011	A	A3	NA	NA	0
2011	2	13	13-02-2011	E	E1	7.41487495234507	1.19416129586143	0
2011	2	13	13-02-2011	E	E2	NA	NA	0
2011	2	13	13-02-2011	E	E3	-14.757817500745	2.9279346189399	0
2011	2	2	02-02-2011	A	A1	-4.90146342152198	NA	0
2011	2	2	02-02-2011	A	A2	-11.1251503926741	NA	0
2011	2	2	02-02-2011	A	A3	-18.1015856379915	6.2652061957312	0
2011	2	2	02-02-2011	E	E1	-14.7366983237966	13.9341446250769	0
2011	2	2	02-02-2011	E	E2	NA	NA	0
2011	2	2	02-02-2011	E	E3	-15.4905940556039	4.22800696872763	0
2011	2	6	06-02-2011	A	A1	-7.36178711361667	NA	0
2011	2	6	06-02-2011	A	A2	NA	NA	0
2011	2	6	06-02-2011	A	A3	-10.6939387055249	2.18805674954529	0
2011	2	6	06-02-2011	E	E1	NA	NA	0
2011	2	6	06-02-2011	E	E2	-26.4445915054873	NA	0
2011	2	6	06-02-2011	E	E3	-10.5405323044743	2.45859190471564	0
2011	5	12	12-05-2011	A	A1	-71.2096620735068	NA	0
2011	5	12	12-05-2011	A	A2	-36.832898400404	2.02841614243628	0
2011	5	12	12-05-2011	A	A3	NA	NA	0
2011	5	12	12-05-2011	E	E1	-42.009154812329	9.10686985675818	0
2011	5	12	12-05-2011	E	E2	-44.3185538890249	6.78796871346295	0
2011	5	12	12-05-2011	E	E3	-16.3013907121552	2.24572728071051	0
2011	5	19	19-05-2011	A	A1	-70.1711546823911	NA	0
2011	5	19	19-05-2011	A	A2	-45.1765319603836	NA	0
2011	5	19	19-05-2011	A	A3	-6.31937567082599	NA	0
2011	5	19	19-05-2011	E	E1	-24.5570069304365	NA	0
2011	5	19	19-05-2011	E	E2	-43.6338705102819	NA	0
2011	5	19	19-05-2011	E	E3	-12.7679437295136	NA	0
2011	5	6	06-05-2011	A	A1	-54.210215715297	2.36783489610232	0
2011	5	6	06-05-2011	A	A2	-45.3142928184667	NA	0
2011	5	6	06-05-2011	A	A3	NA	NA	0
2011	5	6	06-05-2011	E	E1	-29.3111264467293	NA	0
2011	5	6	06-05-2011	E	E2	-34.8236966631683	3.6908121264093	0
2011	5	6	06-05-2011	E	E3	-55.4140966334603	NA	0
2011	6	10	10-06-2011	A	A1	-50.5951347866343	NA	0
2011	6	10	10-06-2011	A	A2	NA	NA	0
2011	6	10	10-06-2011	A	A3	-25.0467799381962	NA	0
2011	6	10	10-06-2011	E	E1	NA	NA	0
2011	6	10	10-06-2011	E	E2	NA	NA	0
2011	6	10	10-06-2011	E	E3	NA	NA	0
2011	6	17	17-06-2011	A	A1	-97.9872983461025	NA	0
2011	6	17	17-06-2011	A	A2	-51.2610789089671	12.0182916593617	0
2011	6	17	17-06-2011	A	A3	-49.6483585928269	NA	0
2011	6	17	17-06-2011	E	E1	-57.2225138315303	1.75218676984835	0
2011	6	17	17-06-2011	E	E2	-39.3224503985472	NA	0
2011	6	17	17-06-2011	E	E3	NA	NA	0
2011	6	2	02-06-2011	A	A1	NA	NA	0
2011	6	2	02-06-2011	A	A2	NA	NA	0
2011	6	2	02-06-2011	A	A3	NA	NA	0
2011	6	2	02-06-2011	E	E1	NA	NA	0
2011	6	2	02-06-2011	E	E2	NA	NA	0
2011	6	2	02-06-2011	E	E3	NA	NA	0
2011	7	15	15-07-2011	A	A1	-79.2778294806235	3.57523122885625	0
2011	7	15	15-07-2011	A	A2	-39.6173870704948	9.51396756830071	0
2011	7	15	15-07-2011	A	A3	-4.73897916680983	NA	0
2011	7	15	15-07-2011	E	E1	-43.2840315917851	5.15569949825969	0
2011	7	15	15-07-2011	E	E2	-42.3225946760562	11.1585126007979	0
2011	7	15	15-07-2011	E	E3	-18.4422832668034	2.30500933536055	0
2011	7	22	22-07-2011	A	A1	-82.3808089115618	4.31145956723065	0
2011	7	22	22-07-2011	A	A2	-48.7394652627879	12.830070258446	0
2011	7	22	22-07-2011	A	A3	-34.4221030337126	2.6079112269116	0
2011	7	22	22-07-2011	E	E1	-22.0174898709291	NA	1
2011	7	22	22-07-2011	E	E2	-51.9032163572756	3.47949376761348	0
2011	7	22	22-07-2011	E	E3	-33.0350595527894	15.7828322824409	0
2011	7	28	28-07-2011	A	A1	-91.1857733275549	12.9020700616841	0
2011	7	28	28-07-2011	A	A2	-53.5839928373991	9.32407970964136	0
2011	7	28	28-07-2011	A	A3	-59.9787236576799	NA	0
2011	7	28	28-07-2011	E	E1	110.463302313035	9.655220696457	1
2011	7	28	28-07-2011	E	E2	-47.8227872782689	2.86440433562149	0
2011	7	28	28-07-2011	E	E3	-12.0544871271683	11.5845287943493	0
2011	9	14	14-09-2011	A	A1	-33.6656101234746	25.1872936071171	0
2011	9	14	14-09-2011	A	A2	50.337511835678	89.226586092813	0
2011	9	14	14-09-2011	A	A3	-28.7946964695067	15.5163232265231	0
2011	9	14	14-09-2011	E	E1	67.215856048669	NA	2
2011	9	14	14-09-2011	E	E2	54.6408253741361	NA	2
2011	9	14	14-09-2011	E	E3	-18.5331941394256	10.5148277207405	0
2011	9	2	02-09-2011	A	A1	39.0093732386534	81.6892528823706	1
2011	9	2	02-09-2011	A	A2	144.956574165748	202.539113101479	0
2011	9	2	02-09-2011	A	A3	NA	NA	2
2011	9	2	02-09-2011	E	E1	855.082794435307	808.902342290253	1
2011	9	2	02-09-2011	E	E2	158.18160199985	36.4967531661765	1
2011	9	2	02-09-2011	E	E3	-17.9377684433128	NA	0
2011	9	21	21-09-2011	A	A1	-11.175905895547	43.4257658040279	0
2011	9	21	21-09-2011	A	A2	4.33400063677297	41.7849592549962	0
2011	9	21	21-09-2011	A	A3	-7.97796678695521	11.3431689740878	0
2011	9	21	21-09-2011	E	E1	640.654752137551	627.474398127599	0
2011	9	21	21-09-2011	E	E2	228.611779867882	NA	0
2011	9	21	21-09-2011	E	E3	-25.9713336431989	2.769674700411	0
2011	9	7	07-09-2011	A	A1	-39.056594989903	8.54823788367098	0
2011	9	7	07-09-2011	A	A2	2.3298230356933	58.5150263929463	0
2011	9	7	07-09-2011	A	A3	-75.4996345814305	52.6270741732904	0
2011	9	7	07-09-2011	E	E1	NA	NA	1
2011	9	7	07-09-2011	E	E2	54.7391187179218	15.897712225809	0
2011	9	7	07-09-2011	E	E3	-27.0573319757985	15.9386538609274	0
2012	10	4	04-10-2012	A	A1	-51.1927778599185	4.77445376756116	0
2012	10	4	04-10-2012	A	A2	NA	NA	0
2012	10	4	04-10-2012	A	A3	-25.8660610078736	3.1081331816732	0
2012	10	4	04-10-2012	E	E1	NA	NA	0
2012	10	4	04-10-2012	E	E2	-44.5303558669325	NA	0
2012	10	4	04-10-2012	E	E3	NA	NA	0
2012	12	11	11-12-2012	A	A1	-13.4032984505656	5.72568265704624	0
2012	12	11	11-12-2012	A	A2	-8.4815272051393	2.5190027169004	0
2012	12	11	11-12-2012	A	A3	-12.4982802743446	2.62084992946262	0
2012	12	11	11-12-2012	E	E1	-9.15421072494794	0.64490172965371	0
2012	12	11	11-12-2012	E	E2	8.36160381301594	NA	0
2012	12	11	11-12-2012	E	E3	-5.32609235301721	0.049595767673265	0
2012	12	20	20-12-2012	A	A1	-15.3929378048122	8.45830328597488	0
2012	12	20	20-12-2012	A	A2	-10.259016770337	3.01892860081402	0
2012	12	20	20-12-2012	A	A3	-12.4442873302389	3.33789769123156	0
2012	12	20	20-12-2012	E	E1	-13.7381420886322	0.949278574335503	0
2012	12	20	20-12-2012	E	E2	-22.9427438042405	0.155128611166798	0
2012	12	20	20-12-2012	E	E3	-6.11886405929289	0.54071864729835	0
2012	12	29	29-12-2012	A	A1	-21.9035547825874	0.58687851397665	0
2012	12	29	29-12-2012	A	A2	-11.2595775520475	2.92847692967891	0
2012	12	29	29-12-2012	A	A3	-13.8997249704784	3.48383399982006	0
2012	12	29	29-12-2012	E	E1	-10.5384267647957	NA	0
2012	12	29	29-12-2012	E	E2	-24.3748863397927	0.36216259968165	1
2012	12	29	29-12-2012	E	E3	-4.52326577130911	2.82289395138611	0
2012	1	31	31-01-2012	A	A1	-17.6369820934719	19.7847096985417	0
2012	1	31	31-01-2012	A	A2	NA	NA	0
2012	1	31	31-01-2012	A	A3	1.39919412408127	NA	0
2012	1	31	31-01-2012	E	E1	2.91038305909138	NA	0
2012	1	31	31-01-2012	E	E2	NA	NA	0
2012	1	31	31-01-2012	E	E3	-5.3164434117833	5.9005065333684	0
2012	2	16	16-02-2012	A	A1	-16.7515422596707	11.2340849060495	0
2012	2	16	16-02-2012	A	A2	NA	NA	0
2012	2	16	16-02-2012	A	A3	-2.89363031458806	NA	0
2012	2	16	16-02-2012	E	E1	-26.2557043412278	NA	0
2012	2	16	16-02-2012	E	E2	-28.7879504717066	NA	0
2012	2	16	16-02-2012	E	E3	NA	NA	0
2012	2	23	23-02-2012	A	A1	NA	NA	0
2012	2	23	23-02-2012	A	A2	NA	NA	0
2012	2	23	23-02-2012	A	A3	NA	NA	0
2012	2	23	23-02-2012	E	E1	NA	NA	0
2012	2	23	23-02-2012	E	E2	-29.33119128131	NA	0
2012	2	23	23-02-2012	E	E3	NA	NA	0
2012	2	28	28-02-2012	A	A1	NA	NA	0
2012	2	28	28-02-2012	A	A2	-24.441560000812	NA	0
2012	2	28	28-02-2012	A	A3	-14.6181106802198	1.88884401134645	0
2012	2	28	28-02-2012	E	E1	-29.0377785584611	NA	0
2012	2	28	28-02-2012	E	E2	NA	NA	0
2012	2	28	28-02-2012	E	E3	-3.09406820754542	NA	0
2012	3	13	13-03-2012	A	A1	NA	NA	0
2012	3	13	13-03-2012	A	A2	-14.533508040773	NA	0
2012	3	13	13-03-2012	A	A3	-30.2069234891664	NA	0
2012	3	13	13-03-2012	E	E1	NA	NA	1
2012	3	13	13-03-2012	E	E2	NA	NA	2
2012	3	13	13-03-2012	E	E3	NA	NA	0
2012	3	22	22-03-2012	A	A1	NA	NA	0
2012	3	22	22-03-2012	A	A2	-23.1186142784774	3.2620147227669	0
2012	3	22	22-03-2012	A	A3	-9.15625863834906	16.5928607977267	0
2012	3	22	22-03-2012	E	E1	-24.1281459929246	8.81156948754561	0
2012	3	22	22-03-2012	E	E2	-59.5761405799393	NA	0
2012	3	22	22-03-2012	E	E3	-18.3657110434824	8.08387510958755	0
2012	3	29	29-03-2012	A	A1	-41.781215795547	11.6380341888006	0
2012	3	29	29-03-2012	A	A2	NA	NA	0
2012	3	29	29-03-2012	A	A3	-35.5767864219896	NA	0
2012	3	29	29-03-2012	E	E1	-36.679808366378	8.89928121773045	0
2012	3	29	29-03-2012	E	E2	NA	NA	0
2012	3	29	29-03-2012	E	E3	NA	NA	0
2012	3	7	07-03-2012	A	A1	-32.9511740029368	NA	0
2012	3	7	07-03-2012	A	A2	NA	NA	0
2012	3	7	07-03-2012	A	A3	-26.58218034712	NA	0
2012	3	7	07-03-2012	E	E1	NA	NA	0
2012	3	7	07-03-2012	E	E2	-39.4096575695141	NA	0
2012	3	7	07-03-2012	E	E3	-15.5105153450204	NA	0
2012	4	11	11-04-2012	A	A1	-53.0886095646959	NA	0
2012	4	11	11-04-2012	A	A2	NA	NA	0
2012	4	11	11-04-2012	A	A3	-22.686938258179	4.46988954596383	0
2012	4	11	11-04-2012	E	E1	-38.2214613681897	7.5749993086257	0
2012	4	11	11-04-2012	E	E2	-50.1194326149483	6.64982124158326	0
2012	4	11	11-04-2012	E	E3	-18.5637030048528	6.61682922166515	0
2012	4	19	19-04-2012	A	A1	-52.534979570418	21.6762062162794	0
2012	4	19	19-04-2012	A	A2	-37.9820206155579	10.8043648770498	0
2012	4	19	19-04-2012	A	A3	-31.6772028653062	3.1726003672051	0
2012	4	19	19-04-2012	E	E1	-42.716871985838	10.278849420987	0
2012	4	19	19-04-2012	E	E2	-45.5362326366197	5.85389941593725	0
2012	4	19	19-04-2012	E	E3	-29.034003586257	11.8054671795636	0
2012	4	26	26-04-2012	A	A1	-46.7218964751113	7.00868921131546	0
2012	4	26	26-04-2012	A	A2	-31.6418775735135	5.30280837561931	0
2012	4	26	26-04-2012	A	A3	-30.7827315029611	2.26415764809045	0
2012	4	26	26-04-2012	E	E1	-32.7519891219369	12.2888057565468	0
2012	4	26	26-04-2012	E	E2	-53.176179755355	1.8173250199089	0
2012	4	26	26-04-2012	E	E3	-22.4394688122618	3.04520568291596	0
2012	5	10	10-05-2012	A	A1	-42.5514599696352	8.41874430133972	0
2012	5	10	10-05-2012	A	A2	-27.8988099284922	NA	0
2012	5	10	10-05-2012	A	A3	-5.92833617059858	13.1602848553691	0
2012	5	10	10-05-2012	E	E1	-24.1704892240259	4.9431124426346	0
2012	5	10	10-05-2012	E	E2	-44.539767386116	7.97518102495825	0
2012	5	10	10-05-2012	E	E3	3.20535535003536	NA	0
2012	5	13	13-05-2012	A	A1	-58.5209499030672	NA	0
2012	5	13	13-05-2012	A	A2	NA	NA	0
2012	5	13	13-05-2012	A	A3	NA	NA	0
2012	5	13	13-05-2012	E	E1	-68.4606479310028	NA	0
2012	5	13	13-05-2012	E	E2	NA	NA	0
2012	5	13	13-05-2012	E	E3	NA	NA	0
2012	5	17	17-05-2012	A	A1	-49.3212353551798	18.8808973476021	0
2012	5	17	17-05-2012	A	A2	-5.18749869829657	7.94461542050593	0
2012	5	17	17-05-2012	A	A3	NA	NA	0
2012	5	17	17-05-2012	E	E1	-16.6990384016648	3.88460181154425	0
2012	5	17	17-05-2012	E	E2	-45.4996352657121	5.34936566371862	0
2012	5	17	17-05-2012	E	E3	-14.1486520867581	7.29604291408611	0
2012	5	24	24-05-2012	A	A1	-43.9687932332563	NA	0
2012	5	24	24-05-2012	A	A2	-32.6784594754539	NA	0
2012	5	24	24-05-2012	A	A3	NA	NA	0
2012	5	24	24-05-2012	E	E1	201.665220745543	NA	1
2012	5	24	24-05-2012	E	E2	-16.5307116986865	10.003249450755	0
2012	5	24	24-05-2012	E	E3	-31.9862179773342	18.3858647116827	0
2012	5	3	03-05-2012	A	A1	-59.7368636604455	8.77209747767864	0
2012	5	3	03-05-2012	A	A2	-37.7216946808985	1.16554101347477	0
2012	5	3	03-05-2012	A	A3	-32.8649561825077	0.622796617220597	0
2012	5	3	03-05-2012	E	E1	-52.946216504123	0.0698524660190003	0
2012	5	3	03-05-2012	E	E2	-51.9692756786309	7.0341189016813	0
2012	5	3	03-05-2012	E	E3	-30.2828177309406	9.58695553304229	0
2012	6	1	01-06-2012	A	A1	-65.794928787783	NA	0
2012	6	1	01-06-2012	A	A2	-49.7315607108798	1.2237559070911	0
2012	6	1	01-06-2012	A	A3	-35.5687903179833	3.59989837418445	0
2012	6	1	01-06-2012	E	E1	NA	NA	1
2012	6	1	01-06-2012	E	E2	-13.9224474369362	14.989962125978	0
2012	6	1	01-06-2012	E	E3	-32.9385512387478	6.59590319358221	0
2012	6	20	20-06-2012	A	A1	90.8067593747526	32.2867057560004	0
2012	6	20	20-06-2012	A	A2	-5.379102547524	1.88052096274676	1
2012	6	20	20-06-2012	A	A3	18.0778848028017	28.029965303665	0
2012	6	20	20-06-2012	E	E1	NA	NA	2
2012	6	20	20-06-2012	E	E2	75.6220379929337	72.2769109165874	1
2012	6	20	20-06-2012	E	E3	-5.77245253807011	2.71262971399623	1
2012	6	27	27-06-2012	A	A1	60.3844737663737	NA	1
2012	6	27	27-06-2012	A	A2	NA	NA	1
2012	6	27	27-06-2012	A	A3	15.1115831814893	47.0565297418977	0
2012	6	27	27-06-2012	E	E1	323.553498089937	NA	1
2012	6	27	27-06-2012	E	E2	27.7185883925456	30.2658068787199	1
2012	6	27	27-06-2012	E	E3	-12.104717481851	NA	1
2012	6	8	08-06-2012	A	A1	NA	NA	0
2012	6	8	08-06-2012	A	A2	-33.4174657886562	3.48395974694975	0
2012	6	8	08-06-2012	A	A3	-23.8410739599863	4.54732068172905	0
2012	6	8	08-06-2012	E	E1	NA	NA	1
2012	6	8	08-06-2012	E	E2	-35.9058235449317	7.35456353752814	0
2012	6	8	08-06-2012	E	E3	-23.5122950982799	0.93396990482935	0
2012	7	11	11-07-2012	A	A1	1.24565582325383	0.525885478480225	1
2012	7	11	11-07-2012	A	A2	92.7458180816119	95.5660666538531	1
2012	7	11	11-07-2012	A	A3	230.666012294023	227.070500495685	0
2012	7	11	11-07-2012	E	E1	567.906033635861	NA	0
2012	7	11	11-07-2012	E	E2	-10.8143488250314	NA	2
2012	7	11	11-07-2012	E	E3	NA	NA	0
2012	7	18	18-07-2012	A	A1	21.937867189649	NA	1
2012	7	18	18-07-2012	A	A2	86.3906114646393	58.5162835996552	0
2012	7	18	18-07-2012	A	A3	61.1185214256405	20.273176656555	0
2012	7	18	18-07-2012	E	E1	NA	NA	2
2012	7	18	18-07-2012	E	E2	118.525239426115	103.240816952868	1
2012	7	18	18-07-2012	E	E3	9.7154505818399	16.1642318493416	0
2012	7	25	25-07-2012	A	A1	19.6317766608824	NA	1
2012	7	25	25-07-2012	A	A2	262.423592451244	144.80945953699	0
2012	7	25	25-07-2012	A	A3	97.3098475655141	41.1530479468085	0
2012	7	25	25-07-2012	E	E1	990.431022102822	721.494490870248	0
2012	7	25	25-07-2012	E	E2	276.519081216728	200.26965739125	0
2012	7	25	25-07-2012	E	E3	-2.64316888833105	17.1906714031409	0
2012	7	4	04-07-2012	A	A1	NA	NA	2
2012	7	4	04-07-2012	A	A2	451.957061259893	NA	1
2012	7	4	04-07-2012	A	A3	NA	NA	1
2012	7	4	04-07-2012	E	E1	261.868527900292	NA	0
2012	7	4	04-07-2012	E	E2	319.592241174283	NA	2
2012	7	4	04-07-2012	E	E3	-11.4910068929779	1.49172285039437	0
2012	8	1	01-08-2012	A	A1	NA	NA	3
2012	8	1	01-08-2012	A	A2	424.184358717801	339.102506580041	0
2012	8	1	01-08-2012	A	A3	117.307324488313	41.7804699642584	0
2012	8	1	01-08-2012	E	E1	417.678681825635	NA	0
2012	8	1	01-08-2012	E	E2	242.801943385839	168.480657554367	0
2012	8	1	01-08-2012	E	E3	16.220094380026	11.1255150949556	0
2012	8	23	23-08-2012	A	A1	13.0399047178971	NA	2
2012	8	23	23-08-2012	A	A2	-20.4177288911604	NA	1
2012	8	23	23-08-2012	A	A3	66.8437312897172	NA	1
2012	8	23	23-08-2012	E	E1	-637.590131256072	NA	1
2012	8	23	23-08-2012	E	E2	448.433917537911	353.523984963017	1
2012	8	23	23-08-2012	E	E3	14.431778563103	NA	1
2012	9	12	12-09-2012	A	A1	-10.9921555195137	NA	1
2012	9	12	12-09-2012	A	A2	NA	NA	2
2012	9	12	12-09-2012	A	A3	-31.2476290881201	NA	0
2012	9	12	12-09-2012	E	E1	NA	NA	1
2012	9	12	12-09-2012	E	E2	-55.0093003128585	NA	1
2012	9	12	12-09-2012	E	E3	-15.9841724832607	1.22702374190125	1
2012	9	19	19-09-2012	A	A1	-52.3854470662332	NA	0
2012	9	19	19-09-2012	A	A2	-24.1962984889754	4.69798465247205	0
2012	9	19	19-09-2012	A	A3	-26.9641919315324	2.2621084667215	0
2012	9	19	19-09-2012	E	E1	2.54414973256279	NA	0
2012	9	19	19-09-2012	E	E2	NA	NA	0
2012	9	19	19-09-2012	E	E3	NA	NA	0
2012	9	26	26-09-2012	A	A1	NA	NA	0
2012	9	26	26-09-2012	A	A2	NA	NA	0
2012	9	26	26-09-2012	A	A3	NA	NA	0
2012	9	26	26-09-2012	E	E1	NA	NA	0
2012	9	26	26-09-2012	E	E2	NA	NA	0
2012	9	26	26-09-2012	E	E3	NA	NA	0
2012	9	7	07-09-2012	A	A1	NA	NA	0
2012	9	7	07-09-2012	A	A2	-25.051236222565	0.156724266327	1
2012	9	7	07-09-2012	A	A3	-23.2493890031561	0.384524634063201	1
2012	9	7	07-09-2012	E	E1	NA	NA	1
2012	9	7	07-09-2012	E	E2	NA	NA	0
2012	9	7	07-09-2012	E	E3	-11.6105729984256	1.96711405306001	0
